# Supplementary material for: Specific Requirement of the p84/p110γ Complex of PI3Kγ for Antibody‐Activated, Inducible Cross‐Presentation in Murine Type 2 DCs
Source: Adv Sci (Weinh). 2024 Oct 9;11(44):2401179. doi: 10.1002/advs.202401179 (PMC11600261; doi:10.1002/advs.202401179)
Supplement: Supplementary file 2 — Supporting Table S1 [file ADVS-11-2401179-s002.xlsx]

## Sheet: Upregulated in p84 KO - GO BP
Term Biol Process Upreg in p84KO	Overlap	P-value	Adjusted P-value	Old P-value	Old Adjusted P-value	Odds Ratio	Combined Score	Genes
Regulation Of Inclusion Body Assembly (GO:0090083)	4/10	3.97268e-08	2.75704e-05	0	0	184.426	3142.85	DNAJB1;DNAJA4;HSPA1B;HSPA1A
Response To Unfolded Protein (GO:0006986)	5/44	6.70605e-07	0.0002327	0	0	35.9065	510.413	DNAJB1;HSP90AA1;HSPH1;DNAJB4;HSPA1A
Chaperone Cofactor-Dependent Protein Refolding (GO:0051085)	4/27	3.1615e-06	0.000731361	0	0	48.07	608.781	DNAJB1;DNAJB4;HSPA1B;HSPA1A
Negative Regulation Of Inclusion Body Assembly (GO:0090084)	3/10	6.20729e-06	0.000886293	0	0	116.93	1401.96	DNAJB1;HSPA1B;HSPA1A
'De Novo' Post-Translational Protein Folding (GO:0051084)	4/32	6.3854e-06	0.000886293	0	0	39.4762	472.194	DNAJB1;DNAJB4;HSPA1B;HSPA1A
Cellular Response To Heat (GO:0034605)	4/40	1.58589e-05	0.00183435	0	0	30.6914	339.194	DNAJB1;HSP90AA1;HSPA1B;HSPA1A
Positive Regulation Of Hemoglobin Biosynthetic Process (GO:0046985)	2/5	0.00014145	0.00979247	0	0	179.468	1590.73	SLC25A37;KLF4
Heat Acclimation (GO:0010286)	2/5	0.00014145	0.00979247	0	0	179.468	1590.73	HSPA1B;HSPA1A
Cellular Heat Acclimation (GO:0070370)	2/5	0.00014145	0.00979247	0	0	179.468	1590.73	HSPA1B;HSPA1A
Positive Regulation Of Nitric Oxide Biosynthetic Process (GO:0045429)	3/27	0.000144431	0.00979247	0	0	34.0753	301.318	HSP90AA1;KLF4;KLF2
Positive Regulation Of Nitric Oxide Metabolic Process (GO:1904407)	3/28	0.000161322	0.00979247	0	0	32.7107	285.633	HSP90AA1;KLF4;KLF2
Regulation Of Protein Modification By Small Protein Conjugation Or Removal (GO:1903320)	3/29	0.000179445	0.00979247	0	0	31.451	271.285	HSP90AA1;HSPA1B;HSPA1A
Regulation Of Hemoglobin Biosynthetic Process (GO:0046984)	2/6	0.000211653	0.00979247	0	0	134.595	1138.75	SLC25A37;KLF4
Regulation Of Nucleotide-Binding Oligomerization Domain Containing 2 Signaling Pathway (GO:0070432)	2/6	0.000211653	0.00979247	0	0	134.595	1138.75	HSPA1B;HSPA1A
Cellular Response To Laminar Fluid Shear Stress (GO:0071499)	2/6	0.000211653	0.00979247	0	0	134.595	1138.75	KLF4;KLF2
Negative Regulation Of Cellular Component Organization (GO:0051129)	4/79	0.000233109	0.0101111	0	0	14.703	122.976	DNAJB1;DNAJA4;HSPA1B;HSPA1A
Positive Regulation Of Microtubule Nucleation (GO:0090063)	2/7	0.000295584	0.0113964	0	0	107.67	874.988	HSPA1B;HSPA1A
Positive Regulation Of Astrocyte Differentiation (GO:0048711)	2/7	0.000295584	0.0113964	0	0	107.67	874.988	BMP2;HES1
Regulation Of p38MAPK Cascade (GO:1900744)	3/37	0.000373338	0.0136367	0	0	24.0411	189.757	BMP2;DUSP10;GADD45G
Positive Regulation Of Tumor Necrosis Factor-Mediated Signaling Pathway (GO:1903265)	2/8	0.000393142	0.013642	0	0	89.7207	703.531	HSPA1B;HSPA1A
Regulation Of Nitric Oxide Biosynthetic Process (GO:0045428)	3/39	0.000436728	0.0144328	0	0	22.7032	175.636	HSP90AA1;KLF4;KLF2
Response To Laminar Fluid Shear Stress (GO:0034616)	2/9	0.000504225	0.015906	0	0	76.8996	583.859	KLF4;KLF2
Negative Regulation Of Cell Population Proliferation (GO:0008285)	7/379	0.000590616	0.0178212	0	0	5.33209	39.6406	BMP2;DUSP10;CLMN;LMNA;HES1;HSPA1B;HSPA1A
Regulation Of Microtubule Nucleation (GO:0010968)	2/10	0.00062873	0.0181808	0	0	67.2838	496.003	HSPA1B;HSPA1A
Cellular Response To Fluid Shear Stress (GO:0071498)	2/11	0.000766557	0.0204612	0	0	59.8048	429.016	KLF4;KLF2
Regulation Of Astrocyte Differentiation (GO:0048710)	2/11	0.000766557	0.0204612	0	0	59.8048	429.016	BMP2;HES1
Regulation Of Apoptotic Process (GO:0042981)	9/705	0.0013812	0.035502	0	0	3.71101	24.4363	HSP90AA1;BMP2;PNMA1;SGK1;HSPA1B;RHOB;HSPA1A;GADD45G;IER3
Nuclear Migration (GO:0007097)	2/16	0.00165203	0.0409467	0	0	38.4363	246.213	CLMN;LMNA
Positive Regulation Of Glial Cell Differentiation (GO:0045687)	2/17	0.0018677	0.044696	0	0	35.8721	225.386	BMP2;HES1
Positive Regulation Of Protein Processing (GO:0010954)	2/20	0.00259011	0.0566828	0	0	29.8889	178.02	ASTL;S100A10
Regulation Of Mitotic Spindle Assembly (GO:1901673)	2/20	0.00259011	0.0566828	0	0	29.8889	178.02	HSPA1B;HSPA1A
Positive Regulation Of Macromolecule Metabolic Process (GO:0010604)	6/364	0.00261362	0.0566828	0	0	4.6846	27.8594	BMP2;DNAJA4;KLF4;HSPA1B;KLF2;HSPA1A
Chaperone-Mediated Protein Complex Assembly (GO:0051131)	2/21	0.00285573	0.0600569	0	0	28.3144	165.878	HSP90AA1;HSPA1A
Negative Regulation Of Extrinsic Apoptotic Signaling Pathway In Absence Of Ligand (GO:2001240)	2/22	0.0031336	0.0621348	0	0	26.8973	155.078	HSPA1B;HSPA1A
Negative Regulation Of Signal Transduction In Absence Of Ligand (GO:1901099)	2/22	0.0031336	0.0621348	0	0	26.8973	155.078	HSPA1B;HSPA1A
Regulation Of Interleukin-8 Production (GO:0032677)	3/81	0.00363728	0.069882	0	0	10.4563	58.7278	KLF4;HSPA1B;HSPA1A
Positive Regulation Of p38MAPK Cascade (GO:1900745)	2/24	0.0037257	0.069882	0	0	24.4496	136.735	BMP2;GADD45G
Cellular Response To Steroid Hormone Stimulus (GO:0071383)	2/25	0.00403974	0.0737784	0	0	23.3854	128.891	HSPA1B;HSPA1A
Negative Regulation Of Cellular Process (GO:0048523)	7/537	0.0042796	0.0757442	0	0	3.71228	20.2464	BMP2;ASTL;CLMN;LMNA;HSPA1B;RHOB;HSPA1A
Positive Regulation Of Erythrocyte Differentiation (GO:0045648)	2/26	0.00436566	0.0757442	0	0	22.4099	121.775	HSPA1B;HSPA1A
Positive Regulation Of Hydrolase Activity (GO:0051345)	4/176	0.004544	0.0769155	0	0	6.37984	34.4126	BMP2;ALS2;S100A10;RASGRP3
Regulation Of Extrinsic Apoptotic Signaling Pathway In Absence Of Ligand (GO:2001239)	2/27	0.00470336	0.0777174	0	0	21.5124	115.295	HSPA1B;HSPA1A
Protein O-linked Glycosylation (GO:0006493)	3/93	0.00535522	0.0816768	0	0	9.05662	47.3633	B3GALNT1;ST6GALNAC2;GCNT1
Positive Regulation Of Microtubule Polymerization (GO:0031116)	2/29	0.00541373	0.0816768	0	0	19.9169	103.943	HSPA1B;HSPA1A
Regulation Of Spindle Assembly (GO:0090169)	2/29	0.00541373	0.0816768	0	0	19.9169	103.943	HSPA1B;HSPA1A
Response To Steroid Hormone (GO:0048545)	2/29	0.00541373	0.0816768	0	0	19.9169	103.943	HSPA1B;HSPA1A
Purine Ribonucleoside Triphosphate Metabolic Process (GO:0009205)	2/32	0.00656538	0.0912918	0	0	17.9225	90.0776	HSPA1B;HSPA1A
Positive Regulation Of Protein Metabolic Process (GO:0051247)	4/196	0.00662652	0.0912918	0	0	5.70949	28.6427	SLC25A37;HSP90AA1;KLF4;KLF2
Epithelial Tube Morphogenesis (GO:0060562)	2/33	0.00697185	0.0912918	0	0	17.3435	86.1257	HES1;RHOB
Negative Regulation Of Epithelial Cell Migration (GO:0010633)	2/33	0.00697185	0.0912918	0	0	17.3435	86.1257	DUSP10;DNAJA4
Positive Regulation Of Nitrogen Compound Metabolic Process (GO:0051173)	2/33	0.00697185	0.0912918	0	0	17.3435	86.1257	KLF4;KLF2
Positive Regulation Of Telomerase Activity (GO:0051973)	2/33	0.00697185	0.0912918	0	0	17.3435	86.1257	HSP90AA1;KLF4
Regulation Of Sprouting Angiogenesis (GO:1903670)	2/33	0.00697185	0.0912918	0	0	17.3435	86.1257	KLF4;KLF2
ATP Metabolic Process (GO:0046034)	2/34	0.00738948	0.0928141	0	0	16.8007	82.4526	HSPA1B;HSPA1A
Positive Regulation Of Stress-Activated MAPK Cascade (GO:0032874)	3/105	0.00748932	0.0928141	0	0	7.9863	39.0872	BMP2;TNIK;GADD45G
Lysosomal Transport (GO:0007041)	3/105	0.00748932	0.0928141	0	0	7.9863	39.0872	ALS2;RHOB;HSPA1A
Regulation Of Erythrocyte Differentiation (GO:0045646)	2/36	0.00825782	0.0960072	0	0	15.8108	75.838	HSPA1B;HSPA1A
Positive Regulation Of Myeloid Cell Differentiation (GO:0045639)	2/36	0.00825782	0.0960072	0	0	15.8108	75.838	HSPA1B;HSPA1A
Cellular Response To Salt (GO:1902075)	3/109	0.00829714	0.0960072	0	0	7.68338	36.8176	ITPKB;DLG2;RYR3
Negative Regulation Of Transcription By RNA Polymerase II (GO:0000122)	8/763	0.00830033	0.0960072	0	0	2.98699	14.312	DNAJB1;BMP2;DNAJB4;HES1;KLF4;KLF2;POU6F1;HSPA1A
Regulation Of JNK Cascade (GO:0046328)	3/110	0.00850679	0.0967822	0	0	7.61119	36.2817	DUSP10;TNIK;GADD45G
Regulation Of Protein Ubiquitination (GO:0031396)	3/113	0.00915438	0.10247	0	0	7.40249	34.7438	HSP90AA1;HSPA1B;HSPA1A
Regulation Of Mitotic Spindle Organization (GO:0060236)	2/39	0.00964176	0.106212	0	0	14.5267	67.4277	HSPA1B;HSPA1A
Notch Signaling Pathway (GO:0007219)	2/40	0.0101244	0.108098	0	0	14.1437	64.9591	BMP2;HES1
Negative Regulation Of Cell-Cell Adhesion (GO:0022408)	2/40	0.0101244	0.108098	0	0	14.1437	64.9591	BMP2;KLF4
O-glycan Processing (GO:0016266)	2/41	0.0106177	0.111646	0	0	13.7803	62.6348	ST6GALNAC2;GCNT1
Positive Regulation Of Macromolecule Biosynthetic Process (GO:0010557)	3/122	0.0112669	0.116705	0	0	6.83953	30.6813	SLC25A37;HSPH1;KLF4
Regulation Of Cell Motility (GO:2000145)	3/123	0.0115175	0.117028	0	0	6.78219	30.2749	LMNA;SGK1;RHOB
mRNA Catabolic Process (GO:0006402)	2/43	0.0116354	0.117028	0	0	13.1068	58.3738	HSPA1B;HSPA1A
Positive Regulation Of Cytokine-Mediated Signaling Pathway (GO:0001961)	2/44	0.0121597	0.120555	0	0	12.7941	56.4171	HSPA1B;HSPA1A
Regulation Of Telomerase Activity (GO:0051972)	2/45	0.0126943	0.124082	0	0	12.4959	54.5647	HSP90AA1;KLF4
Regulation Of Nervous System Development (GO:0051960)	2/46	0.0132389	0.127609	0	0	12.2113	52.8089	HES1;S100A10
Positive Regulation Of Programmed Cell Death (GO:0043068)	4/245	0.0141715	0.134658	0	0	4.53734	19.3133	BMP2;PNMA1;RHOB;GADD45G
Regulation Of Tumor Necrosis Factor-Mediated Signaling Pathway (GO:0010803)	2/48	0.0143583	0.134658	0	0	11.6792	49.5598	HSPA1B;HSPA1A
Cellular Response To Metal Ion (GO:0071248)	3/135	0.014777	0.135133	0	0	6.16189	25.9704	ITPKB;DLG2;RYR3
Plasma Membrane Bounded Cell Projection Morphogenesis (GO:0120039)	2/50	0.0155172	0.135133	0	0	11.1914	46.6214	TNIK;SGK1
Positive Regulation Of Ras Protein Signal Transduction (GO:0046579)	2/51	0.0161112	0.135133	0	0	10.9625	45.2558	ALS2;GPR55
Negative Regulation Of MAP Kinase Activity (GO:0043407)	2/51	0.0161112	0.135133	0	0	10.9625	45.2558	BMP2;DUSP10
Rho Protein Signal Transduction (GO:0007266)	2/52	0.0167149	0.135133	0	0	10.7427	43.9533	EPS8L1;RHOB
Regulation Of Cell Development (GO:0060284)	2/52	0.0167149	0.135133	0	0	10.7427	43.9533	HES1;S100A10
Ras Protein Signal Transduction (GO:0007265)	3/144	0.0175303	0.135133	0	0	5.76596	23.3165	EPS8L1;RHOB;RASGRP3
Positive Regulation Of Protein Kinase Activity (GO:0045860)	3/145	0.0178527	0.135133	0	0	5.72506	23.0468	HSP90AA1;ALS2;SLC8A2
Negative Regulation Of Protein Modification By Small Protein Conjugation Or Removal (GO:1903321)	2/54	0.0179508	0.135133	0	0	10.3285	41.5217	HSPA1B;HSPA1A
Negative Regulation Of Protein Ubiquitination (GO:0031397)	2/54	0.0179508	0.135133	0	0	10.3285	41.5217	HSPA1B;HSPA1A
Neuron Projection Morphogenesis (GO:0048812)	3/146	0.0181784	0.135133	0	0	5.68474	22.7817	ALS2;TNIK;SGK1
Negative Regulation Of Glial Cell Proliferation (GO:0060253)	1/5	0.0188579	0.135133	0	0	66.4	263.663	HES1
Positive Regulation Of Peroxisome Proliferator Activated Receptor Signaling Pathway (GO:0035360)	1/5	0.0188579	0.135133	0	0	66.4	263.663	BMP2
Positive Regulation Of Tau-Protein Kinase Activity (GO:1902949)	1/5	0.0188579	0.135133	0	0	66.4	263.663	HSP90AA1
Regulation Of Plasma Membrane Repair (GO:1905684)	1/5	0.0188579	0.135133	0	0	66.4	263.663	S100A10
Regulation Of pro-B Cell Differentiation (GO:2000973)	1/5	0.0188579	0.135133	0	0	66.4	263.663	HES1
Mesodermal Cell Fate Commitment (GO:0001710)	1/5	0.0188579	0.135133	0	0	66.4	263.663	KLF4
Cellular Response To Magnesium Ion (GO:0071286)	1/5	0.0188579	0.135133	0	0	66.4	263.663	RYR3
Radial Glial Cell Differentiation (GO:0060019)	1/5	0.0188579	0.135133	0	0	66.4	263.663	HES1
Morphogenesis Of An Endothelium (GO:0003159)	1/5	0.0188579	0.135133	0	0	66.4	263.663	RHOB
Regulation Of NK T Cell Activation (GO:0051133)	1/5	0.0188579	0.135133	0	0	66.4	263.663	HSPH1
Regulation Of Basement Membrane Organization (GO:0110011)	1/5	0.0188579	0.135133	0	0	66.4	263.663	NID1
Positive Regulation Of Apoptotic Process (GO:0043065)	4/270	0.0195257	0.135133	0	0	4.10568	16.16	BMP2;PNMA1;RHOB;GADD45G
RNA Catabolic Process (GO:0006401)	2/57	0.019875	0.135133	0	0	9.76364	38.2568	HSPA1B;HSPA1A
Cellular Response To Organic Cyclic Compound (GO:0071407)	3/152	0.0202023	0.135133	0	0	5.45417	21.2819	HSPA1B;RYR3;HSPA1A
Memory (GO:0007613)	2/58	0.0205348	0.135133	0	0	9.5888	37.2586	SGK1;SLC8A2
Heart Morphogenesis (GO:0003007)	2/59	0.0212037	0.135133	0	0	9.4201	36.3011	BMP2;HES1
Anterior/Posterior Pattern Specification (GO:0009952)	2/59	0.0212037	0.135133	0	0	9.4201	36.3011	BMP2;HES1
Positive Regulation Of Interleukin-8 Production (GO:0032757)	2/61	0.0225684	0.135133	0	0	9.09986	34.4994	HSPA1B;HSPA1A
Regulation Of Digestive System Process (GO:0044058)	1/6	0.0225871	0.135133	0	0	53.1173	201.335	SGK1
Negative Regulation Of Oligodendrocyte Differentiation (GO:0048715)	1/6	0.0225871	0.135133	0	0	53.1173	201.335	HES1
Negative Regulation Of p38MAPK Cascade (GO:1903753)	1/6	0.0225871	0.135133	0	0	53.1173	201.335	DUSP10
Vascular Associated Smooth Muscle Cell Development (GO:0097084)	1/6	0.0225871	0.135133	0	0	53.1173	201.335	HES1
Negative Regulation Of Steroid Metabolic Process (GO:0045939)	1/6	0.0225871	0.135133	0	0	53.1173	201.335	BMP2
Nucleotide-Binding Oligomerization Domain Containing 2 Signaling Pathway (GO:0070431)	1/6	0.0225871	0.135133	0	0	53.1173	201.335	LACC1
Pharyngeal Arch Artery Morphogenesis (GO:0061626)	1/6	0.0225871	0.135133	0	0	53.1173	201.335	HES1
Cellular Response To Caffeine (GO:0071313)	1/6	0.0225871	0.135133	0	0	53.1173	201.335	RYR3
Monoacylglycerol Catabolic Process (GO:0052651)	1/6	0.0225871	0.135133	0	0	53.1173	201.335	FAAH
Release Of Sequestered Calcium Ion Into Cytosol By Sarcoplasmic Reticulum (GO:0014808)	1/6	0.0225871	0.135133	0	0	53.1173	201.335	RYR3
Regulation Of MHC Class I Biosynthetic Process (GO:0045343)	1/6	0.0225871	0.135133	0	0	53.1173	201.335	HSPH1
Response To Caffeine (GO:0031000)	1/6	0.0225871	0.135133	0	0	53.1173	201.335	RYR3
Regulation Of Cardiac Muscle Hypertrophy In Response To Stress (GO:1903242)	1/6	0.0225871	0.135133	0	0	53.1173	201.335	LMNA
Regulation Of Cell Migration (GO:0030334)	5/434	0.0247218	0.144872	0	0	3.2002	11.841	BMP2;DUSP10;LMNA;SGK1;RHOB
Positive Regulation Of DNA Biosynthetic Process (GO:2000573)	2/65	0.0254036	0.144872	0	0	8.52038	31.2942	HSP90AA1;KLF4
Regulation Of Cell Population Proliferation (GO:0042127)	7/766	0.0262228	0.144872	0	0	2.56163	9.32721	BMP2;CLMN;LMNA;HES1;SGK1;HSPA1B;HSPA1A
Regulation Of Extracellular Matrix Constituent Secretion (GO:0003330)	1/7	0.0263024	0.144872	0	0	44.2622	161.03	BMP2
Positive Regulation Of Plasminogen Activation (GO:0010756)	1/7	0.0263024	0.144872	0	0	44.2622	161.03	S100A10
Peptidyl-Tyrosine Dephosphorylation Involved In Inactivation Of Protein Kinase Activity (GO:1990264)	1/7	0.0263024	0.144872	0	0	44.2622	161.03	DUSP10
Cellular Response To Potassium Ion (GO:0035865)	1/7	0.0263024	0.144872	0	0	44.2622	161.03	DLG2
Release Of Sequestered Calcium Ion Into Cytosol By Endoplasmic Reticulum (GO:1903514)	1/7	0.0263024	0.144872	0	0	44.2622	161.03	RYR3
Response To Potassium Ion (GO:0035864)	1/7	0.0263024	0.144872	0	0	44.2622	161.03	DLG2
Sialylation (GO:0097503)	1/7	0.0263024	0.144872	0	0	44.2622	161.03	ST6GALNAC2
Regulation Of Neurogenesis (GO:0050767)	2/67	0.0268728	0.146848	0	0	8.25738	29.864	HES1;S100A10
Cellular Response To Calcium Ion (GO:0071277)	2/69	0.0283757	0.15385	0	0	8.01008	28.5337	ITPKB;RYR3
Positive Regulation Of Cellular Biosynthetic Process (GO:0031328)	3/174	0.0286461	0.154111	0	0	4.74718	16.8655	HSP90AA1;KLF4;KLF2
Negative Regulation Of Extrinsic Apoptotic Signaling Pathway (GO:2001237)	2/70	0.0291396	0.154241	0	0	7.89189	27.903	HSPA1B;HSPA1A
Negative Regulation Of Glial Cell Differentiation (GO:0045686)	1/8	0.0300037	0.154241	0	0	37.9371	133.024	HES1
Regulation Of Glial Cell Proliferation (GO:0060251)	1/8	0.0300037	0.154241	0	0	37.9371	133.024	HES1
Vascular Associated Smooth Muscle Cell Differentiation (GO:0035886)	1/8	0.0300037	0.154241	0	0	37.9371	133.024	HES1
Bone Resorption (GO:0045453)	1/8	0.0300037	0.154241	0	0	37.9371	133.024	GPR55
Response To Magnesium Ion (GO:0032026)	1/8	0.0300037	0.154241	0	0	37.9371	133.024	RYR3
Positive Regulation Of Secretion By Cell (GO:1903532)	2/73	0.03148	0.159468	0	0	7.55729	26.1361	BMP2;S100A10
Regulation Of Rho Protein Signal Transduction (GO:0035023)	2/73	0.03148	0.159468	0	0	7.55729	26.1361	GPR55;EPS8L1
Negative Regulation Of Heterotypic Cell-Cell Adhesion (GO:0034115)	1/9	0.0336912	0.162373	0	0	33.1933	112.543	KLF4
Iron Ion Transmembrane Transport (GO:0034755)	1/9	0.0336912	0.162373	0	0	33.1933	112.543	SLC25A37
Protein Localization To Nuclear Envelope (GO:0090435)	1/9	0.0336912	0.162373	0	0	33.1933	112.543	LMNA
Regulation Of Tau-Protein Kinase Activity (GO:1902947)	1/9	0.0336912	0.162373	0	0	33.1933	112.543	HSP90AA1
Cellular Response To Purine-Containing Compound (GO:0071415)	1/9	0.0336912	0.162373	0	0	33.1933	112.543	RYR3
Regulation Of Cell-Cell Adhesion Involved In Gastrulation (GO:0070587)	1/9	0.0336912	0.162373	0	0	33.1933	112.543	KLF4
Endothelial Tube Morphogenesis (GO:0061154)	1/9	0.0336912	0.162373	0	0	33.1933	112.543	RHOB
Negative Regulation Of Transforming Growth Factor Beta Receptor Signaling Pathway (GO:0030512)	2/77	0.0347121	0.163089	0	0	7.15279	24.0382	BMP2;HSPA1A
Positive Regulation Of JNK Cascade (GO:0046330)	2/77	0.0347121	0.163089	0	0	7.15279	24.0382	TNIK;GADD45G
Positive Regulation Of Gene Expression (GO:0010628)	5/480	0.0359058	0.163089	0	0	2.88347	9.59288	BMP2;DNAJA4;KLF4;HSPA1B;HSPA1A
Regulation Of Neuron Differentiation (GO:0045664)	2/79	0.0363746	0.163089	0	0	6.9663	23.0855	BMP2;HES1
Neuron Projection Development (GO:0031175)	3/192	0.0367451	0.163089	0	0	4.29115	14.1769	ALS2;TNIK;SGK1
Glycoprotein Biosynthetic Process (GO:0009101)	2/80	0.0372172	0.163089	0	0	6.87665	22.6309	ST6GALNAC2;GCNT1
Calcium Ion Transmembrane Transport (GO:0070588)	2/80	0.0372172	0.163089	0	0	6.87665	22.6309	RYR3;SLC8A2
Negative Regulation Of Mitochondrial Outer Membrane Permeabilization Involved In Apoptotic Signaling Pathway (GO:1901029)	1/10	0.0373648	0.163089	0	0	29.5037	96.9794	HSPA1A
Positive Regulation Of Mitochondrial Outer Membrane Permeabilization Involved In Apoptotic Signaling Pathway (GO:1901030)	1/10	0.0373648	0.163089	0	0	29.5037	96.9794	BBC3
Negative Regulation Of Response To Cytokine Stimulus (GO:0060761)	1/10	0.0373648	0.163089	0	0	29.5037	96.9794	KLF4
Negative Regulation Of Sprouting Angiogenesis (GO:1903671)	1/10	0.0373648	0.163089	0	0	29.5037	96.9794	KLF2
Inositol Phosphate Biosynthetic Process (GO:0032958)	1/10	0.0373648	0.163089	0	0	29.5037	96.9794	ITPKB
Basement Membrane Organization (GO:0071711)	1/10	0.0373648	0.163089	0	0	29.5037	96.9794	NID1
Regulation Of Peroxisome Proliferator Activated Receptor Signaling Pathway (GO:0035358)	1/10	0.0373648	0.163089	0	0	29.5037	96.9794	BMP2
Sarcoplasmic Reticulum Calcium Ion Transport (GO:0070296)	1/10	0.0373648	0.163089	0	0	29.5037	96.9794	RYR3
Negative Regulation Of Gene Expression (GO:0010629)	4/336	0.0390894	0.169299	0	0	3.27845	10.6284	BMP2;KLF4;HSPA1B;HSPA1A
Positive Regulation Of Proteasomal Ubiquitin-Dependent Protein Catabolic Process (GO:0032436)	2/83	0.0397898	0.169299	0	0	6.62095	21.3469	HSPA1B;HSPA1A
Positive Regulation Of Ubiquitin-Dependent Protein Catabolic Process (GO:2000060)	2/83	0.0397898	0.169299	0	0	6.62095	21.3469	HSPA1B;HSPA1A
Negative Regulation Of DNA-templated Transcription (GO:0045892)	8/1025	0.0403851	0.169299	0	0	2.18717	7.01927	DNAJB1;BMP2;DNAJB4;HES1;KLF4;KLF2;POU6F1;HSPA1A
Purine Ribonucleotide Metabolic Process (GO:0009150)	2/84	0.040662	0.169299	0	0	6.53988	20.9437	HSPA1B;HSPA1A
Positive Regulation Of Protein Maturation (GO:1903319)	1/11	0.0410246	0.169299	0	0	26.552	84.796	ASTL
Nucleotide-Binding Oligomerization Domain Containing Signaling Pathway (GO:0070423)	1/11	0.0410246	0.169299	0	0	26.552	84.796	LACC1
Central Nervous System Neuron Axonogenesis (GO:0021955)	1/11	0.0410246	0.169299	0	0	26.552	84.796	HSP90AA1
mRNA Metabolic Process (GO:0016071)	2/85	0.0415415	0.169299	0	0	6.46076	20.5521	HSPA1B;HSPA1A
Negative Regulation Of Cell Cycle (GO:0045786)	2/85	0.0415415	0.169299	0	0	6.46076	20.5521	BMP2;RHOB
Negative Regulation Of Angiogenesis (GO:0016525)	2/86	0.0424281	0.169299	0	0	6.38353	20.1716	KLF4;KLF2
Regulation Of Endothelial Cell Migration (GO:0010594)	2/88	0.0442225	0.169299	0	0	6.23444	19.4422	DNAJA4;RHOB
Regulation Of Chemokine (C-X-C Motif) Ligand 2 Production (GO:2000341)	1/12	0.0446707	0.169299	0	0	24.137	75.0282	KLF4
Positive Regulation Of Integrin-Mediated Signaling Pathway (GO:2001046)	1/12	0.0446707	0.169299	0	0	24.137	75.0282	NID1
Negative Regulation Of Mitochondrial Membrane Permeability (GO:0035795)	1/12	0.0446707	0.169299	0	0	24.137	75.0282	HSPA1A
Negative Regulation Of Stem Cell Differentiation (GO:2000737)	1/12	0.0446707	0.169299	0	0	24.137	75.0282	HES1
Positive Regulation Of Ruffle Assembly (GO:1900029)	1/12	0.0446707	0.169299	0	0	24.137	75.0282	EPS8L1
Regulation Of Retinoic Acid Receptor Signaling Pathway (GO:0048385)	1/12	0.0446707	0.169299	0	0	24.137	75.0282	KLF2
Regulation Of Transcription From RNA Polymerase II Promoter In Response To Stress (GO:0043618)	1/12	0.0446707	0.169299	0	0	24.137	75.0282	KLF2
Negative Regulation Of JUN Kinase Activity (GO:0043508)	1/12	0.0446707	0.169299	0	0	24.137	75.0282	DUSP10
Defense Response To Tumor Cell (GO:0002357)	1/12	0.0446707	0.169299	0	0	24.137	75.0282	KLF4
Negative Regulation Of Alcohol Biosynthetic Process (GO:1902931)	1/12	0.0446707	0.169299	0	0	24.137	75.0282	BMP2
Negative Regulation Of Cardiac Muscle Hypertrophy (GO:0010614)	1/12	0.0446707	0.169299	0	0	24.137	75.0282	LMNA
Protein Stabilization (GO:0050821)	3/208	0.0448282	0.169299	0	0	3.95302	12.2738	HSP90AA1;HSPA1B;HSPA1A
Cellular Response To Chemical Stress (GO:0062197)	2/89	0.0451302	0.169299	0	0	6.16247	19.0926	HSPA1B;HSPA1A
Sodium Ion Transport (GO:0006814)	2/89	0.0451302	0.169299	0	0	6.16247	19.0926	SGK1;SLC8A2
Positive Regulation Of Proteasomal Protein Catabolic Process (GO:1901800)	2/90	0.0460448	0.171802	0	0	6.09214	18.7525	HSPA1B;HSPA1A
Positive Regulation Of Binding (GO:0051099)	2/91	0.0469662	0.17191	0	0	6.02338	18.4215	BMP2;HES1
Regulation Of GTPase Activity (GO:0043087)	3/214	0.0480696	0.17191	0	0	3.83945	11.6531	ALS2;S100A10;RASGRP3
Thymus Development (GO:0048538)	1/13	0.0483032	0.17191	0	0	22.1244	67.0428	HES1
Atrioventricular Valve Development (GO:0003171)	1/13	0.0483032	0.17191	0	0	22.1244	67.0428	BMP2
Cardiocyte Differentiation (GO:0035051)	1/13	0.0483032	0.17191	0	0	22.1244	67.0428	BMP2
Regulation Of Short-Term Neuronal Synaptic Plasticity (GO:0048172)	1/13	0.0483032	0.17191	0	0	22.1244	67.0428	SLC8A2
Microvillus Organization (GO:0032528)	1/13	0.0483032	0.17191	0	0	22.1244	67.0428	TNIK
Monoacylglycerol Metabolic Process (GO:0046462)	1/13	0.0483032	0.17191	0	0	22.1244	67.0428	FAAH
Negative Regulation Of Cell Migration Involved In Sprouting Angiogenesis (GO:0090051)	1/13	0.0483032	0.17191	0	0	22.1244	67.0428	KLF4
Vesicle Organization (GO:0016050)	2/94	0.049771	0.17445	0	0	5.82609	17.4801	ALS2;S100A10
Cellular Response To Hormone Stimulus (GO:0032870)	2/94	0.049771	0.17445	0	0	5.82609	17.4801	HSPA1B;HSPA1A
Muscle Contraction (GO:0006936)	2/94	0.049771	0.17445	0	0	5.82609	17.4801	MYOF;RYR3
Regulation Of Protein Metabolic Process (GO:0051246)	2/96	0.0516738	0.174922	0	0	5.70155	16.8926	KLF4;KLF2
Positive Regulation Of Transcription From RNA Polymerase II Promoter Involved In Cellular Response To Chemical Stimulus (GO:1901522)	1/14	0.0519219	0.174922	0	0	20.4215	60.4072	BMP2
Positive Regulation Of Transporter Activity (GO:0032411)	1/14	0.0519219	0.174922	0	0	20.4215	60.4072	SGK1
Odontogenesis Of Dentin-Containing Tooth (GO:0042475)	1/14	0.0519219	0.174922	0	0	20.4215	60.4072	BMP2
Pathway-Restricted SMAD Protein Phosphorylation (GO:0060389)	1/14	0.0519219	0.174922	0	0	20.4215	60.4072	BMP2
Membrane Raft Organization (GO:0031579)	1/14	0.0519219	0.174922	0	0	20.4215	60.4072	S100A10
Cellular Response To ATP (GO:0071318)	1/14	0.0519219	0.174922	0	0	20.4215	60.4072	RYR3
Microvillus Assembly (GO:0030033)	1/14	0.0519219	0.174922	0	0	20.4215	60.4072	TNIK
MAPK Cascade (GO:0000165)	2/98	0.0536025	0.175451	0	0	5.58221	16.3344	TNIK;RASGRP3
Positive Regulation Of Protein Modification Process (GO:0031401)	3/225	0.0543037	0.175451	0	0	3.64717	10.6248	HSP90AA1;BMP2;TNIK
Positive Regulation Of Protein Phosphorylation (GO:0001934)	4/377	0.0553739	0.175451	0	0	2.91197	8.42623	HSP90AA1;BMP2;ALS2;TNIK
Regulation Of Cell Growth (GO:0001558)	3/227	0.0554772	0.175451	0	0	3.61424	10.4516	SGK1;HSPA1B;HSPA1A
Regulation Of Cellular Response To Heat (GO:1900034)	1/15	0.0555272	0.175451	0	0	18.9619	54.8166	DNAJB1
Negative Regulation Of Endoplasmic Reticulum Stress-Induced Intrinsic Apoptotic Signaling Pathway (GO:1902236)	1/15	0.0555272	0.175451	0	0	18.9619	54.8166	HSPA1A
Gas Transport (GO:0015669)	1/15	0.0555272	0.175451	0	0	18.9619	54.8166	CYGB
Positive Regulation Of Muscle Cell Differentiation (GO:0051149)	1/15	0.0555272	0.175451	0	0	18.9619	54.8166	NID1
Vasodilation (GO:0042311)	1/15	0.0555272	0.175451	0	0	18.9619	54.8166	KLF2
Positive Regulation Of Sprouting Angiogenesis (GO:1903672)	1/15	0.0555272	0.175451	0	0	18.9619	54.8166	KLF4
Polyol Biosynthetic Process (GO:0046173)	1/15	0.0555272	0.175451	0	0	18.9619	54.8166	ITPKB
Retrograde Axonal Transport (GO:0008090)	1/15	0.0555272	0.175451	0	0	18.9619	54.8166	DLG2
Apoptotic Process (GO:0006915)	3/228	0.0560684	0.175451	0	0	3.59799	10.3665	RHOB;BBC3;IER3
Protein Catabolic Process (GO:0030163)	2/102	0.0575355	0.175451	0	0	5.35784	15.2985	HSP90AA1;SLC16A3
Positive Regulation Of Phosphorylation (GO:0042327)	3/231	0.0578604	0.175451	0	0	3.55011	10.1168	HSP90AA1;BMP2;TNIK
Innate Immune Response-Activating Signaling Pathway (GO:0002758)	1/16	0.0591188	0.175451	0	0	17.6969	50.0504	LACC1
Regulation Of Osteoblast Proliferation (GO:0033688)	1/16	0.0591188	0.175451	0	0	17.6969	50.0504	BMP2
Regulation Of Plasminogen Activation (GO:0010755)	1/16	0.0591188	0.175451	0	0	17.6969	50.0504	S100A10
Cell Surface Receptor Signaling Pathway Involved In Heart Development (GO:0061311)	1/16	0.0591188	0.175451	0	0	17.6969	50.0504	BMP2
Regulation Of Response To Cytokine Stimulus (GO:0060759)	1/16	0.0591188	0.175451	0	0	17.6969	50.0504	KLF4
Regulation Of Secretion (GO:0051046)	1/16	0.0591188	0.175451	0	0	17.6969	50.0504	SGK1
Pharyngeal System Development (GO:0060037)	1/16	0.0591188	0.175451	0	0	17.6969	50.0504	HES1
Regulation Of Steroid Biosynthetic Process (GO:0050810)	1/16	0.0591188	0.175451	0	0	17.6969	50.0504	BMP2
Negative Regulation Of Chemokine Production (GO:0032682)	1/16	0.0591188	0.175451	0	0	17.6969	50.0504	KLF4
Positive Regulation Of GTPase Activity (GO:0043547)	3/234	0.0596795	0.175451	0	0	3.50347	9.87546	ALS2;S100A10;RASGRP3
Negative Regulation Of MAPK Cascade (GO:0043409)	2/105	0.0605495	0.175451	0	0	5.201	14.5851	BMP2;DUSP10
Response To Calcium Ion (GO:0051592)	2/106	0.0615661	0.175451	0	0	5.15073	14.3584	ITPKB;RYR3
Negative Regulation Of Interleukin-8 Production (GO:0032717)	1/17	0.062697	0.175451	0	0	16.59	45.945	KLF4
Negative Regulation Of Striated Muscle Cell Differentiation (GO:0051154)	1/17	0.062697	0.175451	0	0	16.59	45.945	BMP2
Positive Regulation Of Regulatory T Cell Differentiation (GO:0045591)	1/17	0.062697	0.175451	0	0	16.59	45.945	DUSP10
Positive Regulation Of Transcription From RNA Polymerase II Promoter In Response To Stress (GO:0036003)	1/17	0.062697	0.175451	0	0	16.59	45.945	KLF2
Nuclear Envelope Organization (GO:0006998)	1/17	0.062697	0.175451	0	0	16.59	45.945	LMNA
Leukocyte Tethering Or Rolling (GO:0050901)	1/17	0.062697	0.175451	0	0	16.59	45.945	GCNT1
Regulation Of Receptor Signaling Pathway Via STAT (GO:1904892)	1/17	0.062697	0.175451	0	0	16.59	45.945	HES1
Peptidyl-Threonine Dephosphorylation (GO:0035970)	1/17	0.062697	0.175451	0	0	16.59	45.945	DUSP10
Cellular Response To Alkaloid (GO:0071312)	1/17	0.062697	0.175451	0	0	16.59	45.945	RYR3
Cellular Response To Unfolded Protein (GO:0034620)	1/17	0.062697	0.175451	0	0	16.59	45.945	HSPA1A
Central Nervous System Neuron Development (GO:0021954)	1/17	0.062697	0.175451	0	0	16.59	45.945	HSP90AA1
Muscle Tissue Morphogenesis (GO:0060415)	1/17	0.062697	0.175451	0	0	16.59	45.945	BMP2
Positive Regulation Of Cartilage Development (GO:0061036)	1/17	0.062697	0.175451	0	0	16.59	45.945	BMP2
Embryonic Heart Tube Development (GO:0035050)	1/17	0.062697	0.175451	0	0	16.59	45.945	HES1
Regulation Of Cartilage Development (GO:0061035)	1/17	0.062697	0.175451	0	0	16.59	45.945	BMP2
Regulation Of Proteasomal Ubiquitin-Dependent Protein Catabolic Process (GO:0032434)	2/109	0.0646509	0.178134	0	0	5.00556	13.709	HSPA1B;HSPA1A
Regulation Of ERK1 And ERK2 Cascade (GO:0070372)	3/244	0.0659357	0.178134	0	0	3.35639	9.12628	BMP2;DUSP10;GPR55
Vesicle Transport Along Actin Filament (GO:0030050)	1/18	0.0662618	0.178134	0	0	15.6133	42.3768	MYO1H
Regulation Of Mitochondrial Outer Membrane Permeabilization Involved In Apoptotic Signaling Pathway (GO:1901028)	1/18	0.0662618	0.178134	0	0	15.6133	42.3768	HSPA1A
Regulation Of Nervous System Process (GO:0031644)	1/18	0.0662618	0.178134	0	0	15.6133	42.3768	SLC8A2
Regulation Of Oligodendrocyte Differentiation (GO:0048713)	1/18	0.0662618	0.178134	0	0	15.6133	42.3768	HES1
Cardiac Atrium Morphogenesis (GO:0003209)	1/18	0.0662618	0.178134	0	0	15.6133	42.3768	BMP2
Mesenchyme Morphogenesis (GO:0072132)	1/18	0.0662618	0.178134	0	0	15.6133	42.3768	BMP2
Renal Absorption (GO:0070293)	1/18	0.0662618	0.178134	0	0	15.6133	42.3768	SGK1
Positive Regulation Of Focal Adhesion Assembly (GO:0051894)	1/18	0.0662618	0.178134	0	0	15.6133	42.3768	S100A10
Negative Regulation Of Transmembrane Receptor Protein Serine/Threonine Kinase Signaling Pathway (GO:0090101)	2/111	0.0667359	0.178134	0	0	4.91322	13.3001	BMP2;HSPA1A
Regulation Of Transforming Growth Factor Beta Receptor Signaling Pathway (GO:0017015)	2/111	0.0667359	0.178134	0	0	4.91322	13.3001	BMP2;HSPA1A
Positive Regulation Of DNA-binding Transcription Factor Activity (GO:0051091)	3/246	0.067222	0.178743	0	0	3.32843	8.98594	BMP2;HSPA1B;HSPA1A
Calcium Ion Transport (GO:0006816)	2/112	0.0677869	0.178784	0	0	4.8683	13.1025	RYR3;SLC8A2
Telomere Maintenance Via Telomerase (GO:0007004)	1/19	0.0698132	0.178784	0	0	14.7452	39.2507	HSP90AA1
RNA-templated DNA Biosynthetic Process (GO:0006278)	1/19	0.0698132	0.178784	0	0	14.7452	39.2507	HSP90AA1
Regulation Of Integrin-Mediated Signaling Pathway (GO:2001044)	1/19	0.0698132	0.178784	0	0	14.7452	39.2507	NID1
Atrioventricular Valve Morphogenesis (GO:0003181)	1/19	0.0698132	0.178784	0	0	14.7452	39.2507	BMP2
Leukocyte Adhesion To Vascular Endothelial Cell (GO:0061756)	1/19	0.0698132	0.178784	0	0	14.7452	39.2507	GCNT1
Cardiac Epithelial To Mesenchymal Transition (GO:0060317)	1/19	0.0698132	0.178784	0	0	14.7452	39.2507	BMP2
Cardiac Ventricle Development (GO:0003231)	1/19	0.0698132	0.178784	0	0	14.7452	39.2507	HES1
Release Of Cytochrome C From Mitochondria (GO:0001836)	1/19	0.0698132	0.178784	0	0	14.7452	39.2507	BBC3
Positive Regulation Of Alpha-Beta T Cell Activation (GO:0046635)	1/19	0.0698132	0.178784	0	0	14.7452	39.2507	HSPH1
Cellular Response To Oxidative Stress (GO:0034599)	2/117	0.0731232	0.181806	0	0	4.65546	12.1769	HSPA1B;HSPA1A
Striated Muscle Cell Differentiation (GO:0051146)	1/20	0.0733513	0.181806	0	0	13.9684	36.4924	BMP2
Actin Filament-Based Transport (GO:0099515)	1/20	0.0733513	0.181806	0	0	13.9684	36.4924	MYO1H
Negative Regulation Of Reproductive Process (GO:2000242)	1/20	0.0733513	0.181806	0	0	13.9684	36.4924	ASTL
Ameboidal-Type Cell Migration (GO:0001667)	1/20	0.0733513	0.181806	0	0	13.9684	36.4924	TNS1
Long-Term Memory (GO:0007616)	1/20	0.0733513	0.181806	0	0	13.9684	36.4924	SGK1
Long-Term Synaptic Potentiation (GO:0060291)	1/20	0.0733513	0.181806	0	0	13.9684	36.4924	SLC8A2
Monocarboxylic Acid Catabolic Process (GO:0072329)	1/20	0.0733513	0.181806	0	0	13.9684	36.4924	FAAH
Response To ATP (GO:0033198)	1/20	0.0733513	0.181806	0	0	13.9684	36.4924	RYR3
Positive Regulation Of Angiogenesis (GO:0045766)	2/119	0.0752948	0.185959	0	0	4.57542	11.8336	KLF4;RHOB
Negative Regulation Of Osteoclast Differentiation (GO:0045671)	1/21	0.0768761	0.186545	0	0	13.2693	34.0433	GPR55
Regulation Of Neurotransmitter Transport (GO:0051588)	1/21	0.0768761	0.186545	0	0	13.2693	34.0433	MYOF
Plasma Membrane Repair (GO:0001778)	1/21	0.0768761	0.186545	0	0	13.2693	34.0433	MYOF
Regulation Of Cardiac Conduction (GO:1903779)	1/21	0.0768761	0.186545	0	0	13.2693	34.0433	SLC8A2
Endocardial Cushion Morphogenesis (GO:0003203)	1/21	0.0768761	0.186545	0	0	13.2693	34.0433	BMP2
Modulation Of Chemical Synaptic Transmission (GO:0050804)	2/123	0.0796993	0.190762	0	0	4.42327	11.1886	MYOF;SLC8A2
Regulation Of Protein Phosphorylation (GO:0001932)	3/265	0.0800065	0.190762	0	0	3.08407	7.78928	HSP90AA1;BMP2;TNIK
Positive Regulation Of Phosphatase Activity (GO:0010922)	1/22	0.0803876	0.190762	0	0	12.6368	31.8561	BMP2
Inositol Phosphate Metabolic Process (GO:0043647)	1/22	0.0803876	0.190762	0	0	12.6368	31.8561	ITPKB
Regulation Of Regulatory T Cell Differentiation (GO:0045589)	1/22	0.0803876	0.190762	0	0	12.6368	31.8561	DUSP10
Cellular Response To Topologically Incorrect Protein (GO:0035967)	1/22	0.0803876	0.190762	0	0	12.6368	31.8561	HSPA1A
Positive Regulation Of Signal Transduction (GO:0009967)	3/266	0.080707	0.190762	0	0	3.07219	7.73249	BMP2;NID1;KLF2
Negative Regulation Of Growth (GO:0045926)	2/124	0.0808129	0.190762	0	0	4.3868	11.0355	HSPA1B;HSPA1A
Negative Regulation Of Cell Growth (GO:0030308)	2/125	0.0819313	0.192135	0	0	4.35091	10.8854	HSPA1B;HSPA1A
Regulation Of Extracellular Matrix Organization (GO:1903053)	1/23	0.083886	0.192135	0	0	12.0618	29.8928	NID1
Negative Regulation Of Neuron Differentiation (GO:0045665)	1/23	0.083886	0.192135	0	0	12.0618	29.8928	HES1
Artery Development (GO:0060840)	1/23	0.083886	0.192135	0	0	12.0618	29.8928	HES1
Axon Extension (GO:0048675)	1/23	0.083886	0.192135	0	0	12.0618	29.8928	HSP90AA1
Cellular Lipid Catabolic Process (GO:0044242)	1/23	0.083886	0.192135	0	0	12.0618	29.8928	FAAH
Response To BMP (GO:0071772)	1/23	0.083886	0.192135	0	0	12.0618	29.8928	BMP2
Positive Regulation Of Cell-Substrate Junction Organization (GO:0150117)	1/23	0.083886	0.192135	0	0	12.0618	29.8928	S100A10
Endocardial Cushion Development (GO:0003197)	1/23	0.083886	0.192135	0	0	12.0618	29.8928	BMP2
Protein Homooligomerization (GO:0051260)	2/129	0.0864528	0.195599	0	0	4.21302	10.3141	ALS2;RYR3
Regulation Of Cytokine Production Involved In Immune Response (GO:0002718)	1/24	0.0873712	0.195599	0	0	11.5368	28.122	LACC1
Regulation Of Endoplasmic Reticulum Stress-Induced Intrinsic Apoptotic Signaling Pathway (GO:1902235)	1/24	0.0873712	0.195599	0	0	11.5368	28.122	HSPA1A
Regulation Of Heterotypic Cell-Cell Adhesion (GO:0034114)	1/24	0.0873712	0.195599	0	0	11.5368	28.122	KLF4
Acylglycerol Catabolic Process (GO:0046464)	1/24	0.0873712	0.195599	0	0	11.5368	28.122	FAAH
Regulation Of Muscle Cell Differentiation (GO:0051147)	1/24	0.0873712	0.195599	0	0	11.5368	28.122	NID1
Regulation Of Ruffle Assembly (GO:1900027)	1/24	0.0873712	0.195599	0	0	11.5368	28.122	EPS8L1
Circulatory System Development (GO:0072359)	2/132	0.0898926	0.198703	0	0	4.11518	9.91403	BMP2;POU6F1
Negative Regulation Of Lipid Biosynthetic Process (GO:0051055)	1/25	0.0908434	0.198703	0	0	11.0556	26.5181	BMP2
Negative Regulation Of Response To Endoplasmic Reticulum Stress (GO:1903573)	1/25	0.0908434	0.198703	0	0	11.0556	26.5181	HSPA1A
Positive Regulation Of Release Of Cytochrome C From Mitochondria (GO:0090200)	1/25	0.0908434	0.198703	0	0	11.0556	26.5181	BBC3
Bile Acid Biosynthetic Process (GO:0006699)	1/25	0.0908434	0.198703	0	0	11.0556	26.5181	OSBPL3
Osteoclast Differentiation (GO:0030316)	1/25	0.0908434	0.198703	0	0	11.0556	26.5181	BMP2
Regulation Of Protein Processing (GO:0070613)	1/25	0.0908434	0.198703	0	0	11.0556	26.5181	ASTL
Negative Regulation Of Cell Motility (GO:2000146)	2/133	0.0910482	0.198703	0	0	4.08356	9.7857	DUSP10;RHOB
Establishment Or Maintenance Of Apical/Basal Cell Polarity (GO:0035088)	1/26	0.0943025	0.204518	0	0	10.6128	25.0595	DLG2
Telomere Maintenance Via Telomere Lengthening (GO:0010833)	1/26	0.0943025	0.204518	0	0	10.6128	25.0595	HSP90AA1
Protein Localization To Plasma Membrane (GO:0072659)	2/137	0.0957143	0.206193	0	0	3.96176	9.29583	TNIK;S100A10
Positive Regulation Of Mitotic Cell Cycle (GO:0045931)	1/27	0.0977486	0.206193	0	0	10.2041	23.7282	HES1
Ventricular Septum Morphogenesis (GO:0060412)	1/27	0.0977486	0.206193	0	0	10.2041	23.7282	HES1
Activation Of Phospholipase C Activity (GO:0007202)	1/27	0.0977486	0.206193	0	0	10.2041	23.7282	GPR55
In Utero Embryonic Development (GO:0001701)	1/27	0.0977486	0.206193	0	0	10.2041	23.7282	BMP2
Cardiac Muscle Cell Differentiation (GO:0055007)	1/27	0.0977486	0.206193	0	0	10.2041	23.7282	BMP2
Cell Surface Receptor Signaling Pathway Involved In Cell-Cell Signaling (GO:1905114)	1/27	0.0977486	0.206193	0	0	10.2041	23.7282	BMP2
Cellular Response To Acid Chemical (GO:0071229)	1/27	0.0977486	0.206193	0	0	10.2041	23.7282	KLF2
Positive Regulation Of Cytosolic Calcium Ion Concentration Involved In Phospholipase C-activating G Protein-Coupled Signaling Pathway (GO:0051482)	1/27	0.0977486	0.206193	0	0	10.2041	23.7282	GPR55
Protein Insertion Into Mitochondrial Membrane (GO:0051204)	1/28	0.101182	0.212145	0	0	9.82568	22.509	HSP90AA1
Positive Regulation Of Defense Response To Virus By Host (GO:0002230)	1/28	0.101182	0.212145	0	0	9.82568	22.509	HSP90AA1
Protein Localization To Cell Periphery (GO:1990778)	2/142	0.101642	0.212468	0	0	3.81931	8.73209	TNIK;S100A10
Positive Regulation Of Transferase Activity (GO:0051347)	2/143	0.102839	0.214325	0	0	3.79203	8.6253	HSP90AA1;KLF4
Regulation Of Cell Cycle (GO:0051726)	3/298	0.104492	0.214775	0	0	2.73448	6.17623	BMP2;RHOB;GADD45G
Carbohydrate Derivative Biosynthetic Process (GO:1901137)	1/29	0.104602	0.214775	0	0	9.47429	21.3891	GCNT1
Peptidyl-Tyrosine Dephosphorylation (GO:0035335)	1/29	0.104602	0.214775	0	0	9.47429	21.3891	DUSP10
Chondrocyte Differentiation (GO:0002062)	1/29	0.104602	0.214775	0	0	9.47429	21.3891	BMP2
Positive Regulation Of Dephosphorylation (GO:0035306)	1/29	0.104602	0.214775	0	0	9.47429	21.3891	BMP2
Protein Glycosylation (GO:0006486)	2/147	0.107668	0.217903	0	0	3.68667	8.21648	B3GALNT1;ST6GALNAC2
Negative Regulation Of Myeloid Leukocyte Differentiation (GO:0002762)	1/30	0.10801	0.217903	0	0	9.14713	20.3573	GPR55
Artery Morphogenesis (GO:0048844)	1/30	0.10801	0.217903	0	0	9.14713	20.3573	HES1
Intrinsic Apoptotic Signaling Pathway In Response To Endoplasmic Reticulum Stress (GO:0070059)	1/30	0.10801	0.217903	0	0	9.14713	20.3573	BBC3
Regulation Of Calcium-Mediated Signaling (GO:0050848)	1/30	0.10801	0.217903	0	0	9.14713	20.3573	SLC8A2
Regulation Of Cell Migration Involved In Sprouting Angiogenesis (GO:0090049)	1/30	0.10801	0.217903	0	0	9.14713	20.3573	KLF4
Negative Regulation Of DNA-binding Transcription Factor Activity (GO:0043433)	2/149	0.110106	0.219643	0	0	3.63615	8.02248	HES1;KLF4
Negative Regulation Of Apoptotic Process (GO:0043066)	4/482	0.11111	0.219643	0	0	2.26011	4.966	KLF4;HSPA1B;HSPA1A;IER3
Negative Regulation Of Developmental Growth (GO:0048640)	1/31	0.111404	0.219643	0	0	8.84178	19.4041	DUSP10
Regulation Of Dendrite Morphogenesis (GO:0048814)	1/31	0.111404	0.219643	0	0	8.84178	19.4041	TNIK
Bile Acid Metabolic Process (GO:0008206)	1/31	0.111404	0.219643	0	0	8.84178	19.4041	OSBPL3
Cardiac Muscle Tissue Morphogenesis (GO:0055008)	1/31	0.111404	0.219643	0	0	8.84178	19.4041	BMP2
Modulation Of Excitatory Postsynaptic Potential (GO:0098815)	1/31	0.111404	0.219643	0	0	8.84178	19.4041	SLC8A2
Positive Regulation Of Rho Protein Signal Transduction (GO:0035025)	1/31	0.111404	0.219643	0	0	8.84178	19.4041	GPR55
Positive Regulation Of NF-kappaB Transcription Factor Activity (GO:0051092)	2/152	0.113789	0.221741	0	0	3.56288	7.7436	HSPA1B;HSPA1A
Negative Regulation Of Fat Cell Differentiation (GO:0045599)	1/32	0.114786	0.221741	0	0	8.55613	18.5213	BMP2
Glycosphingolipid Metabolic Process (GO:0006687)	1/32	0.114786	0.221741	0	0	8.55613	18.5213	B3GALNT1
Vesicle Budding From Membrane (GO:0006900)	1/32	0.114786	0.221741	0	0	8.55613	18.5213	S100A10
Heterochromatin Formation (GO:0031507)	1/32	0.114786	0.221741	0	0	8.55613	18.5213	LMNA
Muscle Cell Development (GO:0055001)	1/32	0.114786	0.221741	0	0	8.55613	18.5213	HES1
Negative Regulation Of G1/S Transition Of Mitotic Cell Cycle (GO:2000134)	1/32	0.114786	0.221741	0	0	8.55613	18.5213	KLF4
Regulation Of Cellular Component Organization (GO:0051128)	2/153	0.115024	0.221741	0	0	3.53911	7.65372	HSP90AA1;SGK1
Cellular Response To Growth Factor Stimulus (GO:0071363)	2/155	0.117505	0.222825	0	0	3.49249	7.4784	BMP2;KLF4
Glycolipid Metabolic Process (GO:0006664)	1/33	0.118155	0.222825	0	0	8.28833	17.7019	B3GALNT1
Regulation Of Protein Polymerization (GO:0032271)	1/33	0.118155	0.222825	0	0	8.28833	17.7019	HSP90AA1
Positive Regulation Of DNA Binding (GO:0043388)	1/33	0.118155	0.222825	0	0	8.28833	17.7019	HES1
Positive Regulation Of RNA Metabolic Process (GO:0051254)	1/33	0.118155	0.222825	0	0	8.28833	17.7019	HSPA1A
Negative Regulation Of Blood Vessel Endothelial Cell Migration (GO:0043537)	1/33	0.118155	0.222825	0	0	8.28833	17.7019	KLF4
Positive Regulation Of Cytokine Production Involved In Immune Response (GO:0002720)	1/33	0.118155	0.222825	0	0	8.28833	17.7019	LACC1
Positive Regulation Of Establishment Of Protein Localization To Mitochondrion (GO:1903749)	1/33	0.118155	0.222825	0	0	8.28833	17.7019	BBC3
Apoptotic Mitochondrial Changes (GO:0008637)	1/34	0.121512	0.226084	0	0	8.03677	16.9394	BBC3
Regulation Of Neuronal Synaptic Plasticity (GO:0048168)	1/34	0.121512	0.226084	0	0	8.03677	16.9394	SLC8A2
Organophosphate Biosynthetic Process (GO:0090407)	1/34	0.121512	0.226084	0	0	8.03677	16.9394	ITPKB
Cellular Response To Hydrogen Peroxide (GO:0070301)	1/34	0.121512	0.226084	0	0	8.03677	16.9394	RHOB
Negative Regulation Of JNK Cascade (GO:0046329)	1/34	0.121512	0.226084	0	0	8.03677	16.9394	DUSP10
Positive Regulation Of Cytokine Production (GO:0001819)	3/320	0.122269	0.226885	0	0	2.54185	5.34178	LACC1;HSPA1B;HSPA1A
Positive Regulation Of Substrate Adhesion-Dependent Cell Spreading (GO:1900026)	1/35	0.124856	0.230452	0	0	7.8	16.2287	S100A10
Negative Regulation Of Cell Cycle G1/S Phase Transition (GO:1902807)	1/35	0.124856	0.230452	0	0	7.8	16.2287	KLF4
Negative Regulation Of Cell Migration (GO:0030336)	2/163	0.127558	0.231637	0	0	3.31761	6.83156	DUSP10;RHOB
Positive Regulation Of Interferon-Beta Production (GO:0032728)	1/36	0.128187	0.231637	0	0	7.57676	15.5647	HSP90AA1
Positive Regulation Of Phospholipase C Activity (GO:0010863)	1/36	0.128187	0.231637	0	0	7.57676	15.5647	GPR55
Interstrand Cross-Link Repair (GO:0036297)	1/36	0.128187	0.231637	0	0	7.57676	15.5647	DCLRE1C
Blood Vessel Diameter Maintenance (GO:0097746)	1/36	0.128187	0.231637	0	0	7.57676	15.5647	KLF2
Positive Regulation Of RNA Splicing (GO:0033120)	1/36	0.128187	0.231637	0	0	7.57676	15.5647	HSPA1A
Protein-Containing Complex Assembly (GO:0065003)	3/328	0.128995	0.231637	0	0	2.47827	5.07546	HSP90AA1;HES1;HSPA1A
Negative Regulation Of Endothelial Cell Migration (GO:0010596)	1/37	0.131506	0.231637	0	0	7.36593	14.9433	DNAJA4
Regulation Of Defense Response To Virus By Host (GO:0050691)	1/37	0.131506	0.231637	0	0	7.36593	14.9433	HSP90AA1
Ventricular Septum Development (GO:0003281)	1/37	0.131506	0.231637	0	0	7.36593	14.9433	HES1
Negative Regulation Of Smooth Muscle Cell Proliferation (GO:0048662)	1/37	0.131506	0.231637	0	0	7.36593	14.9433	BMP2
Negative Regulation Of Stress-Activated MAPK Cascade (GO:0032873)	1/37	0.131506	0.231637	0	0	7.36593	14.9433	DUSP10
Positive Regulation Of Receptor Signaling Pathway Via JAK-STAT (GO:0046427)	1/37	0.131506	0.231637	0	0	7.36593	14.9433	HES1
Positive Regulation Of Receptor Signaling Pathway Via STAT (GO:1904894)	1/37	0.131506	0.231637	0	0	7.36593	14.9433	HES1
Regulation Of Ossification (GO:0030278)	1/37	0.131506	0.231637	0	0	7.36593	14.9433	BMP2
Calcium Ion Import Across Plasma Membrane (GO:0098703)	1/37	0.131506	0.231637	0	0	7.36593	14.9433	SLC8A2
Positive Regulation Of Exocytosis (GO:0045921)	1/37	0.131506	0.231637	0	0	7.36593	14.9433	S100A10
Regulation Of Cellular Component Biogenesis (GO:0044087)	1/37	0.131506	0.231637	0	0	7.36593	14.9433	HSP90AA1
Membrane Organization (GO:0061024)	2/167	0.13266	0.233079	0	0	3.23653	6.53766	LMNA;S100A10
Positive Regulation Of Production Of Molecular Mediator Of Immune Response (GO:0002702)	1/38	0.134812	0.233201	0	0	7.16649	14.3607	LACC1
Regulation Of Neurotransmitter Secretion (GO:0046928)	1/38	0.134812	0.233201	0	0	7.16649	14.3607	MYOF
mRNA Transcription By RNA Polymerase II (GO:0042789)	1/38	0.134812	0.233201	0	0	7.16649	14.3607	S100A10
Membrane Assembly (GO:0071709)	1/38	0.134812	0.233201	0	0	7.16649	14.3607	S100A10
Positive Regulation Of Bone Mineralization (GO:0030501)	1/38	0.134812	0.233201	0	0	7.16649	14.3607	BMP2
Heart Development (GO:0007507)	2/171	0.137809	0.233201	0	0	3.15928	6.26134	BMP2;POU6F1
Metal Ion Transport (GO:0030001)	2/171	0.137809	0.233201	0	0	3.15928	6.26134	SGK1;RYR3
Positive Regulation Of Intrinsic Apoptotic Signaling Pathway (GO:2001244)	1/39	0.138106	0.233201	0	0	6.97754	13.8137	BBC3
Negative Regulation Of Mitochondrion Organization (GO:0010823)	1/39	0.138106	0.233201	0	0	6.97754	13.8137	HSPA1A
Vesicle Cytoskeletal Trafficking (GO:0099518)	1/39	0.138106	0.233201	0	0	6.97754	13.8137	MYO1H
Heterochromatin Organization (GO:0070828)	1/39	0.138106	0.233201	0	0	6.97754	13.8137	LMNA
Anterograde Axonal Transport (GO:0008089)	1/39	0.138106	0.233201	0	0	6.97754	13.8137	DLG2
Neuron Projection Extension (GO:1990138)	1/39	0.138106	0.233201	0	0	6.97754	13.8137	HSP90AA1
Odontogenesis (GO:0042476)	1/39	0.138106	0.233201	0	0	6.97754	13.8137	BMP2
Carboxylic Acid Transmembrane Transport (GO:1905039)	1/39	0.138106	0.233201	0	0	6.97754	13.8137	SLC16A3
Positive Regulation Of ATP-dependent Activity (GO:0032781)	1/39	0.138106	0.233201	0	0	6.97754	13.8137	DNAJB1
Establishment Or Maintenance Of Epithelial Cell Apical/Basal Polarity (GO:0045197)	1/40	0.141388	0.236441	0	0	6.79829	13.2991	DLG2
Regulation Of Cytosolic Calcium Ion Concentration (GO:0051480)	1/40	0.141388	0.236441	0	0	6.79829	13.2991	SLC8A2
Negative Regulation Of Mitotic Cell Cycle Phase Transition (GO:1901991)	1/40	0.141388	0.236441	0	0	6.79829	13.2991	KLF4
Aortic Valve Development (GO:0003176)	1/40	0.141388	0.236441	0	0	6.79829	13.2991	BMP2
Regulation Of Dendrite Development (GO:0050773)	1/41	0.144657	0.239599	0	0	6.628	12.8145	TNIK
Positive Regulation Of Ossification (GO:0045778)	1/41	0.144657	0.239599	0	0	6.628	12.8145	BMP2
Regulation Of Release Of Cytochrome C From Mitochondria (GO:0090199)	1/41	0.144657	0.239599	0	0	6.628	12.8145	BBC3
Double-Strand Break Repair Via Nonhomologous End Joining (GO:0006303)	1/41	0.144657	0.239599	0	0	6.628	12.8145	DCLRE1C
Positive Regulation Of Neuron Differentiation (GO:0045666)	1/42	0.147914	0.24263	0	0	6.46602	12.3574	BMP2
Regulation Of Osteoclast Differentiation (GO:0045670)	1/42	0.147914	0.24263	0	0	6.46602	12.3574	GPR55
Organic Hydroxy Compound Biosynthetic Process (GO:1901617)	1/42	0.147914	0.24263	0	0	6.46602	12.3574	OSBPL3
Embryonic Heart Tube Morphogenesis (GO:0003143)	1/42	0.147914	0.24263	0	0	6.46602	12.3574	HES1
Positive Regulation Of ERK1 And ERK2 Cascade (GO:0070374)	2/179	0.148235	0.24263	0	0	3.01527	5.75601	BMP2;GPR55
Positive Regulation Of miRNA Transcription (GO:1902895)	1/43	0.151159	0.243397	0	0	6.31175	11.9256	KLF4
Positive Regulation Of Stress Fiber Assembly (GO:0051496)	1/43	0.151159	0.243397	0	0	6.31175	11.9256	S100A10
Learning (GO:0007612)	1/43	0.151159	0.243397	0	0	6.31175	11.9256	SLC8A2
mRNA Transcription (GO:0009299)	1/43	0.151159	0.243397	0	0	6.31175	11.9256	S100A10
Regulation Of JUN Kinase Activity (GO:0043506)	1/43	0.151159	0.243397	0	0	6.31175	11.9256	DUSP10
Positive Regulation Of Biomineral Tissue Development (GO:0070169)	1/43	0.151159	0.243397	0	0	6.31175	11.9256	BMP2
Positive Regulation Of Cell-Matrix Adhesion (GO:0001954)	1/43	0.151159	0.243397	0	0	6.31175	11.9256	S100A10
Nucleus Organization (GO:0006997)	1/44	0.154391	0.246884	0	0	6.16465	11.5172	LMNA
Phosphatidylinositol Phosphate Biosynthetic Process (GO:0046854)	1/44	0.154391	0.246884	0	0	6.16465	11.5172	ITPKB
Embryonic Organ Morphogenesis (GO:0048562)	1/44	0.154391	0.246884	0	0	6.16465	11.5172	HES1
Negative Regulation Of Macromolecule Metabolic Process (GO:0010605)	2/186	0.157487	0.250878	0	0	2.89953	5.35952	BMP2;KLF4
Regulation Of Stem Cell Differentiation (GO:2000736)	1/45	0.157612	0.250878	0	0	6.02424	11.1305	HES1
Vacuolar Transport (GO:0007034)	1/46	0.16082	0.254815	0	0	5.89007	10.7639	HSPA1A
Response To Hydrogen Peroxide (GO:0042542)	1/46	0.16082	0.254815	0	0	5.89007	10.7639	RHOB
Epithelial To Mesenchymal Transition (GO:0001837)	1/47	0.164016	0.257528	0	0	5.76174	10.416	BMP2
Regulation Of Signal Transduction By P53 Class Mediator (GO:1901796)	1/47	0.164016	0.257528	0	0	5.76174	10.416	SGK1
Cognition (GO:0050890)	1/47	0.164016	0.257528	0	0	5.76174	10.416	SLC8A2
Positive Regulation Of Epithelial To Mesenchymal Transition (GO:0010718)	1/47	0.164016	0.257528	0	0	5.76174	10.416	BMP2
Transcription By RNA Polymerase II (GO:0006366)	2/192	0.165504	0.258693	0	0	2.80711	5.04932	ELOA;S100A10
Protein Localization To Membrane (GO:0072657)	2/192	0.165504	0.258693	0	0	2.80711	5.04932	TNIK;S100A10
Regulation Of Intrinsic Apoptotic Signaling Pathway (GO:2001242)	1/48	0.167201	0.259012	0	0	5.63887	10.0855	BBC3
Cellular Response To Radiation (GO:0071478)	1/48	0.167201	0.259012	0	0	5.63887	10.0855	RHOB
Regulation Of DNA Binding (GO:0051101)	1/48	0.167201	0.259012	0	0	5.63887	10.0855	HES1
Negative Regulation Of ERK1 And ERK2 Cascade (GO:0070373)	1/48	0.167201	0.259012	0	0	5.63887	10.0855	DUSP10
Regulation Of Programmed Cell Death (GO:0043067)	2/195	0.169539	0.261013	0	0	2.76306	4.90352	HSP90AA1;SGK1
Positive Regulation Of miRNA Metabolic Process (GO:2000630)	1/49	0.170373	0.261013	0	0	5.52111	9.77108	KLF4
Unsaturated Fatty Acid Metabolic Process (GO:0033559)	1/49	0.170373	0.261013	0	0	5.52111	9.77108	FAAH
Positive Regulation Of Pathway-Restricted SMAD Protein Phosphorylation (GO:0010862)	1/49	0.170373	0.261013	0	0	5.52111	9.77108	BMP2
Negative Regulation Of Cysteine-Type Endopeptidase Activity Involved In Apoptotic Process (GO:0043154)	1/49	0.170373	0.261013	0	0	5.52111	9.77108	KLF4
Endomembrane System Organization (GO:0010256)	2/196	0.170888	0.261226	0	0	2.74868	4.85621	ALS2;LMNA
Steroid Biosynthetic Process (GO:0006694)	1/50	0.173533	0.261241	0	0	5.40816	9.47179	OSBPL3
G Protein-Coupled Receptor Signaling Pathway, Coupled To Cyclic Nucleotide Second Messenger (GO:0007187)	1/50	0.173533	0.261241	0	0	5.40816	9.47179	CNR2
Regulation Of Epithelial Cell Migration (GO:0010632)	1/50	0.173533	0.261241	0	0	5.40816	9.47179	DUSP10
Regulation Of Interferon-Beta Production (GO:0032648)	1/50	0.173533	0.261241	0	0	5.40816	9.47179	HSP90AA1
Positive Regulation Of Transport (GO:0051050)	1/50	0.173533	0.261241	0	0	5.40816	9.47179	SGK1
Blood Circulation (GO:0008015)	1/50	0.173533	0.261241	0	0	5.40816	9.47179	MYOF
Positive Regulation Of Fat Cell Differentiation (GO:0045600)	1/50	0.173533	0.261241	0	0	5.40816	9.47179	BMP2
Negative Regulation Of Programmed Cell Death (GO:0043069)	3/381	0.176574	0.2631	0	0	2.12503	3.68483	HSPA1B;HSPA1A;IER3
Negative Regulation Of Gene Expression, Epigenetic (GO:0045814)	1/51	0.176682	0.2631	0	0	5.29973	9.18659	LMNA
SMAD Protein Signal Transduction (GO:0060395)	1/51	0.176682	0.2631	0	0	5.29973	9.18659	BMP2
Regulation Of Substrate Adhesion-Dependent Cell Spreading (GO:1900024)	1/51	0.176682	0.2631	0	0	5.29973	9.18659	S100A10
Positive Regulation Of Actin Filament Bundle Assembly (GO:0032233)	1/51	0.176682	0.2631	0	0	5.29973	9.18659	S100A10
Negative Regulation Of Response To Stimulus (GO:0048585)	1/52	0.179818	0.2631	0	0	5.19556	8.91458	KLF4
Icosanoid Metabolic Process (GO:0006690)	1/52	0.179818	0.2631	0	0	5.19556	8.91458	FAAH
Arachidonic Acid Metabolic Process (GO:0019369)	1/52	0.179818	0.2631	0	0	5.19556	8.91458	FAAH
Cardiac Muscle Tissue Development (GO:0048738)	1/52	0.179818	0.2631	0	0	5.19556	8.91458	BMP2
Cartilage Development (GO:0051216)	1/52	0.179818	0.2631	0	0	5.19556	8.91458	BMP2
Cellular Response To Ionizing Radiation (GO:0071479)	1/52	0.179818	0.2631	0	0	5.19556	8.91458	RHOB
Regulation Of MAPK Cascade (GO:0043408)	2/204	0.181744	0.2631	0	0	2.63875	4.49948	BMP2;TNIK
Glycoprotein Metabolic Process (GO:0009100)	1/53	0.182943	0.2631	0	0	5.09538	8.65492	GCNT1
Actin Cytoskeleton Reorganization (GO:0031532)	1/53	0.182943	0.2631	0	0	5.09538	8.65492	TNIK
Blood Vessel Morphogenesis (GO:0048514)	1/53	0.182943	0.2631	0	0	5.09538	8.65492	HES1
Carboxylic Acid Transport (GO:0046942)	1/53	0.182943	0.2631	0	0	5.09538	8.65492	SLC16A3
Protein Homotetramerization (GO:0051289)	1/53	0.182943	0.2631	0	0	5.09538	8.65492	RYR3
Regulation Of Receptor Signaling Pathway Via JAK-STAT (GO:0046425)	1/53	0.182943	0.2631	0	0	5.09538	8.65492	HES1
Mitochondrial Transport (GO:0006839)	1/53	0.182943	0.2631	0	0	5.09538	8.65492	HSP90AA1
Endosome Organization (GO:0007032)	1/53	0.182943	0.2631	0	0	5.09538	8.65492	ALS2
Negative Regulation Of Cysteine-Type Endopeptidase Activity (GO:2000117)	1/53	0.182943	0.2631	0	0	5.09538	8.65492	KLF4
Regulation Of Angiogenesis (GO:0045765)	2/205	0.183109	0.2631	0	0	2.62562	4.45745	KLF4;RHOB
Negative Regulation Of Cell Differentiation (GO:0045596)	2/207	0.185842	0.264596	0	0	2.59974	4.37499	BMP2;HES1
Regulation Of Exocytosis (GO:0017157)	1/54	0.186056	0.264596	0	0	4.99899	8.40684	S100A10
Regulation Of Focal Adhesion Assembly (GO:0051893)	1/54	0.186056	0.264596	0	0	4.99899	8.40684	S100A10
Mesenchymal Cell Differentiation (GO:0048762)	1/54	0.186056	0.264596	0	0	4.99899	8.40684	BMP2
Regulation Of Smooth Muscle Cell Proliferation (GO:0048660)	1/54	0.186056	0.264596	0	0	4.99899	8.40684	BMP2
Positive Regulation Of Tyrosine Phosphorylation Of STAT Protein (GO:0042531)	1/55	0.189157	0.268457	0	0	4.90617	8.16964	HES1
Pattern Recognition Receptor Signaling Pathway (GO:0002221)	1/56	0.192247	0.272285	0	0	4.81673	7.94266	LACC1
Striated Muscle Contraction (GO:0006941)	1/57	0.195325	0.27552	0	0	4.73048	7.72529	RYR3
Endosome To Lysosome Transport (GO:0008333)	1/57	0.195325	0.27552	0	0	4.73048	7.72529	RHOB
Positive Regulation Of Mitochondrion Organization (GO:0010822)	1/58	0.198392	0.277389	0	0	4.64725	7.51699	BBC3
Muscle Organ Development (GO:0007517)	1/58	0.198392	0.277389	0	0	4.64725	7.51699	POU6F1
Regulation Of Bone Mineralization (GO:0030500)	1/58	0.198392	0.277389	0	0	4.64725	7.51699	BMP2
Cellular Response To Oxygen-Containing Compound (GO:1901701)	3/406	0.200527	0.277389	0	0	1.99065	3.19859	ITPKB;DLG2;RYR3
DNA-templated Transcription Initiation (GO:0006352)	1/59	0.201447	0.277389	0	0	4.5669	7.31722	ELOA
Positive Regulation Of Protein Binding (GO:0032092)	1/59	0.201447	0.277389	0	0	4.5669	7.31722	BMP2
Positive Regulation Of Proteolysis (GO:0045862)	1/59	0.201447	0.277389	0	0	4.5669	7.31722	ASTL
Regulation Of miRNA Transcription (GO:1902893)	1/59	0.201447	0.277389	0	0	4.5669	7.31722	KLF4
Protein Targeting To Mitochondrion (GO:0006626)	1/59	0.201447	0.277389	0	0	4.5669	7.31722	HSP90AA1
Mitotic Cytokinesis (GO:0000281)	1/59	0.201447	0.277389	0	0	4.5669	7.31722	RHOB
Chordate Embryonic Development (GO:0043009)	1/59	0.201447	0.277389	0	0	4.5669	7.31722	BMP2
Regulation Of Cell Death (GO:0010941)	1/59	0.201447	0.277389	0	0	4.5669	7.31722	HSPA1B
Vesicle-Mediated Transport (GO:0016192)	3/411	0.205411	0.282287	0	0	1.96575	3.11128	ALS2;RHOB;S100A10
BMP Signaling Pathway (GO:0030509)	1/61	0.207522	0.282393	0	0	4.41422	6.94144	BMP2
Fatty Acid Catabolic Process (GO:0009062)	1/61	0.207522	0.282393	0	0	4.41422	6.94144	FAAH
Negative Regulation Of Intrinsic Apoptotic Signaling Pathway (GO:2001243)	1/61	0.207522	0.282393	0	0	4.41422	6.94144	HSPA1A
Regulation Of Pathway-Restricted SMAD Protein Phosphorylation (GO:0060393)	1/61	0.207522	0.282393	0	0	4.41422	6.94144	BMP2
Positive Regulation Of Cell Junction Assembly (GO:1901890)	1/61	0.207522	0.282393	0	0	4.41422	6.94144	S100A10
Fat Cell Differentiation (GO:0045444)	1/62	0.210543	0.284828	0	0	4.34164	6.76456	KLF4
Cell Junction Organization (GO:0034330)	1/62	0.210543	0.284828	0	0	4.34164	6.76456	SLC8A2
Positive Regulation Of Apoptotic Signaling Pathway (GO:2001235)	1/62	0.210543	0.284828	0	0	4.34164	6.76456	BBC3
Telomere Organization (GO:0032200)	1/63	0.213552	0.288337	0	0	4.2714	6.5945	DCLRE1C
Cellular Response To Lipid (GO:0071396)	2/228	0.214862	0.289011	0	0	2.35566	3.62243	HSPA1B;HSPA1A
Positive Regulation Of Type I Interferon Production (GO:0032481)	1/64	0.21655	0.289011	0	0	4.20339	6.4309	HSP90AA1
Regulation Of Secretion By Cell (GO:1903530)	1/64	0.21655	0.289011	0	0	4.20339	6.4309	MYOF
Cellular Response To Virus (GO:0098586)	1/64	0.21655	0.289011	0	0	4.20339	6.4309	HSP90AA1
Positive Regulation Of T Cell Differentiation (GO:0045582)	1/64	0.21655	0.289011	0	0	4.20339	6.4309	DUSP10
Negative Regulation Of Cell Death (GO:0060548)	1/64	0.21655	0.289011	0	0	4.20339	6.4309	HSPA1B
Negative Regulation Of Multicellular Organismal Process (GO:0051241)	2/231	0.219046	0.29076	0	0	2.32444	3.5296	BMP2;DUSP10
Canonical Wnt Signaling Pathway (GO:0060070)	1/65	0.219537	0.29076	0	0	4.1375	6.27343	NID1
Regulation Of Tyrosine Phosphorylation Of STAT Protein (GO:0042509)	1/65	0.219537	0.29076	0	0	4.1375	6.27343	HES1
Monocarboxylic Acid Biosynthetic Process (GO:0072330)	1/65	0.219537	0.29076	0	0	4.1375	6.27343	OSBPL3
Cellular Response To BMP Stimulus (GO:0071773)	1/66	0.222512	0.29414	0	0	4.07364	6.12176	BMP2
Phosphorylation (GO:0016310)	3/429	0.223216	0.29451	0	0	1.88096	2.82071	BMP2;TNIK;SGK1
Activation Of Cysteine-Type Endopeptidase Activity Involved In Apoptotic Process (GO:0006919)	1/67	0.225476	0.296927	0	0	4.01172	5.97561	BBC3
Inflammatory Response (GO:0006954)	2/236	0.226036	0.2971	0	0	2.2742	3.38187	BMP2;CCRL2
Telomere Maintenance (GO:0000723)	1/68	0.228429	0.299113	0	0	3.95164	5.83471	DCLRE1C
Intermediate Filament Organization (GO:0045109)	1/68	0.228429	0.299113	0	0	3.95164	5.83471	KRT7
Regulation Of Heart Contraction (GO:0008016)	1/69	0.231371	0.302177	0	0	3.89333	5.69879	SLC8A2
Regulation Of Inflammatory Response (GO:0050727)	2/240	0.23164	0.302177	0	0	2.23552	3.26961	LACC1;KLF4
Negative Regulation Of Epithelial Cell Proliferation (GO:0050680)	1/70	0.234302	0.304505	0	0	3.83671	5.56762	DUSP10
Positive Regulation Of Protein Polymerization (GO:0032273)	1/70	0.234302	0.304505	0	0	3.83671	5.56762	HSP90AA1
Regulation Of Hydrolase Activity (GO:0051336)	1/71	0.237222	0.306578	0	0	3.78171	5.44097	ALS2
Myeloid Leukocyte Differentiation (GO:0002573)	1/71	0.237222	0.306578	0	0	3.78171	5.44097	BMP2
Positive Regulation Of Cell-Substrate Adhesion (GO:0010811)	1/71	0.237222	0.306578	0	0	3.78171	5.44097	S100A10
Regulation Of Transcription By RNA Polymerase II (GO:0006357)	10/2028	0.238815	0.307474	0	0	1.34442	1.92529	DNAJB1;BMP2;DNAJB4;ELOA;HES1;KLF4;KLF2;POU6F1;HSPA1A;S100A10
Regulation Of Cellular Localization (GO:0060341)	1/72	0.240131	0.307474	0	0	3.72826	5.31863	HSP90AA1
Cellular Response To Hypoxia (GO:0071456)	1/72	0.240131	0.307474	0	0	3.72826	5.31863	LMNA
Plasma Membrane Organization (GO:0007009)	1/72	0.240131	0.307474	0	0	3.72826	5.31863	MYOF
Response To Ionizing Radiation (GO:0010212)	1/72	0.240131	0.307474	0	0	3.72826	5.31863	RHOB
Cellular Response To Decreased Oxygen Levels (GO:0036294)	1/73	0.243029	0.308905	0	0	3.6763	5.2004	LMNA
Protein Tetramerization (GO:0051262)	1/73	0.243029	0.308905	0	0	3.6763	5.2004	RYR3
Cellular Response To Reactive Oxygen Species (GO:0034614)	1/73	0.243029	0.308905	0	0	3.6763	5.2004	RHOB
Monocarboxylic Acid Transport (GO:0015718)	1/73	0.243029	0.308905	0	0	3.6763	5.2004	SLC16A3
Gland Development (GO:0048732)	1/74	0.245916	0.312003	0	0	3.62575	5.08608	HES1
Regulation Of Fat Cell Differentiation (GO:0045598)	1/75	0.248792	0.314502	0	0	3.57658	4.97551	BMP2
Regulation Of Stress Fiber Assembly (GO:0051492)	1/75	0.248792	0.314502	0	0	3.57658	4.97551	S100A10
Negative Regulation Of Nucleic Acid-Templated Transcription (GO:1903507)	3/456	0.250474	0.315823	0	0	1.7664	2.4454	BMP2;HES1;KLF4
Transcription Initiation At RNA Polymerase II Promoter (GO:0006367)	1/76	0.251657	0.315823	0	0	3.52871	4.86852	ELOA
Wnt Signaling Pathway (GO:0016055)	1/76	0.251657	0.315823	0	0	3.52871	4.86852	NID1
Regulation Of Ras Protein Signal Transduction (GO:0046578)	1/76	0.251657	0.315823	0	0	3.52871	4.86852	EPS8L1
Positive Regulation Of Synaptic Transmission (GO:0050806)	1/77	0.254512	0.317682	0	0	3.48211	4.76494	SLC8A2
Negative Regulation Of Blood Vessel Morphogenesis (GO:2000181)	1/77	0.254512	0.317682	0	0	3.48211	4.76494	KLF4
Positive Regulation Of Endothelial Cell Proliferation (GO:0001938)	1/77	0.254512	0.317682	0	0	3.48211	4.76494	BMP2
Regulation Of Gene Expression (GO:0010468)	6/1127	0.256649	0.319508	0	0	1.43772	1.95537	BMP2;DNAJA4;KLF4;HSPA1B;HSPA1A;SLC8A2
Long-Chain Fatty Acid Metabolic Process (GO:0001676)	1/78	0.257356	0.319508	0	0	3.43671	4.66463	FAAH
Organonitrogen Compound Catabolic Process (GO:1901565)	1/78	0.257356	0.319508	0	0	3.43671	4.66463	SLC16A3
Positive Regulation Of Protein Localization To Membrane (GO:1905477)	1/79	0.260189	0.321874	0	0	3.39248	4.56746	BBC3
Positive Regulation Of Catabolic Process (GO:0009896)	1/79	0.260189	0.321874	0	0	3.39248	4.56746	HSP90AA1
Negative Regulation Of Protein Serine/Threonine Kinase Activity (GO:0071901)	1/80	0.263011	0.324209	0	0	3.34937	4.47328	BMP2
Wound Healing (GO:0042060)	1/80	0.263011	0.324209	0	0	3.34937	4.47328	MYOF
Cytoskeleton-Dependent Cytokinesis (GO:0061640)	1/81	0.265823	0.326515	0	0	3.30733	4.38197	RHOB
Negative Regulation Of NF-kappaB Transcription Factor Activity (GO:0032088)	1/81	0.265823	0.326515	0	0	3.30733	4.38197	KLF4
Negative Regulation Of Apoptotic Signaling Pathway (GO:2001234)	1/82	0.268624	0.328792	0	0	3.26634	4.29341	HSPA1A
Sodium Ion Transmembrane Transport (GO:0035725)	1/82	0.268624	0.328792	0	0	3.26634	4.29341	SLC8A2
Regulation Of Epithelial To Mesenchymal Transition (GO:0010717)	1/83	0.271415	0.329881	0	0	3.22634	4.20749	BMP2
Vascular Transport (GO:0010232)	1/83	0.271415	0.329881	0	0	3.22634	4.20749	SLC8A2
Calcium Ion Transmembrane Import Into Cytosol (GO:0097553)	1/83	0.271415	0.329881	0	0	3.22634	4.20749	SLC8A2
Phospholipase C-activating G Protein-Coupled Receptor Signaling Pathway (GO:0007200)	1/83	0.271415	0.329881	0	0	3.22634	4.20749	GPR55
Regulation Of Cysteine-Type Endopeptidase Activity Involved In Apoptotic Process (GO:0043281)	1/84	0.274195	0.332677	0	0	3.18731	4.12411	KLF4
Transport Across Blood-Brain Barrier (GO:0150104)	1/85	0.276965	0.334284	0	0	3.14921	4.04316	SLC8A2
Macromolecule Catabolic Process (GO:0009057)	1/85	0.276965	0.334284	0	0	3.14921	4.04316	SLC16A3
Positive Regulation Of Endothelial Cell Migration (GO:0010595)	1/85	0.276965	0.334284	0	0	3.14921	4.04316	RHOB
Positive Regulation Of Transcription By RNA Polymerase II (GO:0045944)	5/938	0.284531	0.34127	0	0	1.43343	1.8017	BMP2;HES1;KLF4;KLF2;S100A10
Protein Modification Process (GO:0036211)	4/711	0.284933	0.34127	0	0	1.51006	1.89588	BMP2;ST6GALNAC2;TNIK;SGK1
Negative Regulation Of Protein Kinase Activity (GO:0006469)	1/88	0.285211	0.34127	0	0	3.04015	3.81395	DUSP10
Positive Regulation Of Plasma Membrane Bounded Cell Projection Assembly (GO:0120034)	1/88	0.285211	0.34127	0	0	3.04015	3.81395	EPS8L1
Positive Regulation Of Cell Adhesion (GO:0045785)	1/88	0.285211	0.34127	0	0	3.04015	3.81395	NID1
Positive Regulation Of Peptidyl-Serine Phosphorylation (GO:0033138)	1/89	0.28794	0.343942	0	0	3.00545	3.7418	HSP90AA1
Monoatomic Cation Transmembrane Transport (GO:0098655)	2/281	0.289373	0.345059	0	0	1.90303	2.35984	RYR3;SLC8A2
Positive Regulation Of Cell Differentiation (GO:0045597)	2/283	0.292188	0.347819	0	0	1.88929	2.32451	BMP2;NID1
Regulation Of Epithelial Cell Proliferation (GO:0050678)	1/91	0.293365	0.348299	0	0	2.93837	3.60343	DUSP10
Inorganic Cation Transmembrane Transport (GO:0098662)	2/284	0.293595	0.348299	0	0	1.8825	2.3071	RYR3;SLC8A2
Protein Phosphorylation (GO:0006468)	3/500	0.295854	0.35003	0	0	1.60638	1.95639	BMP2;TNIK;SGK1
Positive Regulation Of Protein Catabolic Process (GO:0045732)	1/92	0.296063	0.35003	0	0	2.90593	3.53706	HSP90AA1
Regulation Of Endothelial Cell Proliferation (GO:0001936)	1/93	0.29875	0.351411	0	0	2.8742	3.47246	BMP2
Positive Regulation Of Protein Kinase B Signaling (GO:0051897)	1/93	0.29875	0.351411	0	0	2.8742	3.47246	HSP90AA1
Regulation Of Peptidyl-Serine Phosphorylation (GO:0033135)	1/93	0.29875	0.351411	0	0	2.8742	3.47246	HSP90AA1
Sphingolipid Metabolic Process (GO:0006665)	1/94	0.301427	0.35396	0	0	2.84315	3.40959	B3GALNT1
Positive Regulation Of Transmembrane Receptor Protein Serine/Threonine Kinase Signaling Pathway (GO:0090100)	1/95	0.304094	0.355888	0	0	2.81277	3.34837	BMP2
Positive Regulation Of Epithelial Cell Migration (GO:0010634)	1/95	0.304094	0.355888	0	0	2.81277	3.34837	RHOB
Regulation Of Defense Response (GO:0031347)	1/97	0.309398	0.360878	0	0	2.75389	3.23066	LACC1
Regulation Of Protein Localization (GO:0032880)	1/97	0.309398	0.360878	0	0	2.75389	3.23066	HSP90AA1
Regulation Of Intracellular Signal Transduction (GO:1902531)	2/297	0.311853	0.361524	0	0	1.79835	2.09548	TNIK;SGK1
Positive Regulation Of Protein-Containing Complex Assembly (GO:0031334)	1/98	0.312036	0.361524	0	0	2.72536	3.17406	HSP90AA1
Phosphatidylinositol Biosynthetic Process (GO:0006661)	1/98	0.312036	0.361524	0	0	2.72536	3.17406	ITPKB
Positive Regulation Of Cold-Induced Thermogenesis (GO:0120162)	1/98	0.312036	0.361524	0	0	2.72536	3.17406	GADD45G
Protein Complex Oligomerization (GO:0051259)	1/100	0.31728	0.366987	0	0	2.67003	3.06512	ALS2
Positive Regulation Of Intracellular Signal Transduction (GO:1902533)	3/525	0.321919	0.371152	0	0	1.52748	1.73133	HSP90AA1;BMP2;BBC3
Calcium Ion Homeostasis (GO:0055074)	1/102	0.322485	0.371152	0	0	2.6169	2.96154	SLC8A2
Regulation Of RNA Splicing (GO:0043484)	1/102	0.322485	0.371152	0	0	2.6169	2.96154	HSPA1A
Inorganic Cation Import Across Plasma Membrane (GO:0098659)	1/103	0.325073	0.373511	0	0	2.59111	2.91165	SLC8A2
Positive Regulation Of Kinase Activity (GO:0033674)	1/104	0.327651	0.37523	0	0	2.56583	2.86297	ALS2
Positive Regulation Of Vasculature Development (GO:1904018)	1/104	0.327651	0.37523	0	0	2.56583	2.86297	RHOB
Positive Regulation Of MAPK Cascade (GO:0043410)	2/310	0.330019	0.376308	0	0	1.72131	1.90825	BMP2;GPR55
Intrinsic Apoptotic Signaling Pathway (GO:0097193)	1/105	0.330219	0.376308	0	0	2.54103	2.81546	BBC3
Cellular Response To Organonitrogen Compound (GO:0071417)	1/105	0.330219	0.376308	0	0	2.54103	2.81546	RYR3
Regulation Of G1/S Transition Of Mitotic Cell Cycle (GO:2000045)	1/106	0.332777	0.378603	0	0	2.5167	2.76908	KLF4
Regulation Of Cellular Response To Stress (GO:0080135)	1/107	0.335326	0.380256	0	0	2.49283	2.72379	DNAJB1
Monoatomic Ion Transport (GO:0006811)	1/107	0.335326	0.380256	0	0	2.49283	2.72379	SLC8A2
Positive Regulation Of Metabolic Process (GO:0009893)	1/108	0.337866	0.382256	0	0	2.46941	2.67957	GADD45G
Supramolecular Fiber Organization (GO:0097435)	2/316	0.338363	0.382256	0	0	1.6879	1.82907	KRT7;MYO1H
Negative Regulation Of Developmental Process (GO:0051093)	1/109	0.340395	0.382256	0	0	2.44642	2.63638	BMP2
Positive Regulation Of Wnt Signaling Pathway (GO:0030177)	1/109	0.340395	0.382256	0	0	2.44642	2.63638	BMP2
Regulation Of Wnt Signaling Pathway (GO:0030111)	1/109	0.340395	0.382256	0	0	2.44642	2.63638	BMP2
Positive Regulation Of Cysteine-Type Endopeptidase Activity Involved In Apoptotic Process (GO:0043280)	1/109	0.340395	0.382256	0	0	2.44642	2.63638	BBC3
Negative Regulation Of Inflammatory Response (GO:0050728)	1/111	0.345426	0.386655	0	0	2.4017	2.55295	KLF4
Cytoskeleton Organization (GO:0007010)	1/111	0.345426	0.386655	0	0	2.4017	2.55295	TNIK
Regulation Of Protein Serine/Threonine Kinase Activity (GO:0071900)	1/112	0.347928	0.387579	0	0	2.37994	2.51265	SLC8A2
Small GTPase Mediated Signal Transduction (GO:0007264)	1/112	0.347928	0.387579	0	0	2.37994	2.51265	RASGRP3
Negative Regulation Of Defense Response (GO:0031348)	1/112	0.347928	0.387579	0	0	2.37994	2.51265	KLF4
Positive Regulation Of Cellular Component Organization (GO:0051130)	1/113	0.35042	0.389729	0	0	2.35857	2.47326	S100A10
Regulation Of MAP Kinase Activity (GO:0043405)	1/114	0.352902	0.390612	0	0	2.33758	2.43474	BMP2
Response To Endoplasmic Reticulum Stress (GO:0034976)	1/114	0.352902	0.390612	0	0	2.33758	2.43474	BBC3
Negative Regulation Of Canonical Wnt Signaling Pathway (GO:0090090)	1/114	0.352902	0.390612	0	0	2.33758	2.43474	BMP2
Positive Regulation Of Nucleic Acid-Templated Transcription (GO:1903508)	3/557	0.355325	0.392668	0	0	1.43687	1.48677	BMP2;KLF4;KLF2
Positive Regulation Of Protein Serine/Threonine Kinase Activity (GO:0071902)	1/117	0.360293	0.397525	0	0	2.27678	2.32422	SLC8A2
Regulation Of Protein Binding (GO:0043393)	1/118	0.362738	0.399588	0	0	2.25721	2.28897	BMP2
Regulation Of Protein Kinase Activity (GO:0045859)	1/119	0.365174	0.400998	0	0	2.23797	2.25448	ALS2
Regulation Of Protein-Containing Complex Assembly (GO:0043254)	1/119	0.365174	0.400998	0	0	2.23797	2.25448	HSP90AA1
Fatty Acid Metabolic Process (GO:0006631)	1/122	0.372427	0.407031	0	0	2.18215	2.15534	FAAH
Regulation Of Protein Catabolic Process (GO:0042176)	1/122	0.372427	0.407031	0	0	2.18215	2.15534	HSP90AA1
Protein Localization To Nucleus (GO:0034504)	1/122	0.372427	0.407031	0	0	2.18215	2.15534	LMNA
Organonitrogen Compound Biosynthetic Process (GO:1901566)	1/123	0.374827	0.408367	0	0	2.16415	2.12367	GCNT1
Positive Regulation Of Epithelial Cell Proliferation (GO:0050679)	1/123	0.374827	0.408367	0	0	2.16415	2.12367	BMP2
Protein Dephosphorylation (GO:0006470)	1/124	0.377217	0.410327	0	0	2.14645	2.09265	DUSP10
Positive Regulation Of Intracellular Protein Transport (GO:0090316)	1/126	0.381971	0.414199	0	0	2.11189	2.03251	BBC3
Protein-Containing Complex Organization (GO:0043933)	1/126	0.381971	0.414199	0	0	2.11189	2.03251	HES1
Regulation Of Response To External Stimulus (GO:0032101)	1/127	0.384334	0.415464	0	0	2.09503	2.00335	LACC1
Regulation Of Anatomical Structure Morphogenesis (GO:0022603)	1/127	0.384334	0.415464	0	0	2.09503	2.00335	TNIK
Transmembrane Receptor Protein Serine/Threonine Kinase Signaling Pathway (GO:0007178)	1/130	0.391371	0.421757	0	0	2.04599	1.91935	BMP2
Positive Regulation Of Peptidyl-Tyrosine Phosphorylation (GO:0050731)	1/130	0.391371	0.421757	0	0	2.04599	1.91935	HES1
Synapse Organization (GO:0050808)	1/131	0.393699	0.422975	0	0	2.03015	1.89245	SLC8A2
Positive Regulation Of Cellular Process (GO:0048522)	3/594	0.39372	0.422975	0	0	1.34434	1.25308	BMP2;HES1;NID1
Regulation Of Protein Kinase B Signaling (GO:0051896)	1/136	0.405207	0.434643	0	0	1.95447	1.76558	HSP90AA1
Protein Localization To Organelle (GO:0033365)	1/137	0.407483	0.436409	0	0	1.94	1.74165	LMNA
Intracellular Calcium Ion Homeostasis (GO:0006874)	1/139	0.412009	0.440576	0	0	1.91169	1.69512	SLC8A2
Negative Regulation Of Wnt Signaling Pathway (GO:0030178)	1/140	0.414259	0.442301	0	0	1.89784	1.6725	BMP2
Actin Filament Organization (GO:0007015)	1/144	0.423174	0.450434	0	0	1.84438	1.58612	MYO1H
Regulation Of Cell Adhesion (GO:0030155)	1/144	0.423174	0.450434	0	0	1.84438	1.58612	NID1
Regulation Of Cold-Induced Thermogenesis (GO:0120161)	1/146	0.427581	0.453733	0	0	1.81876	1.54524	GADD45G
Negative Regulation Of Response To External Stimulus (GO:0032102)	1/146	0.427581	0.453733	0	0	1.81876	1.54524	KLF4
Dephosphorylation (GO:0016311)	1/147	0.429772	0.455362	0	0	1.80621	1.52534	DUSP10
Skeletal System Development (GO:0001501)	1/149	0.43413	0.45858	0	0	1.78162	1.48661	BMP2
Positive Regulation Of Multicellular Organismal Process (GO:0051240)	2/387	0.434132	0.45858	0	0	1.37164	1.14451	BMP2;GADD45G
protein-RNA Complex Assembly (GO:0022618)	1/150	0.436296	0.460167	0	0	1.76957	1.46774	HSP90AA1
Epithelium Development (GO:0060429)	1/154	0.444881	0.468509	0	0	1.72296	1.39551	BMP2
Peptidyl-Serine Phosphorylation (GO:0018105)	1/158	0.453336	0.476689	0	0	1.67873	1.32808	SGK1
Regulation Of Macromolecule Metabolic Process (GO:0060255)	1/162	0.461664	0.48398	0	0	1.63669	1.26503	SLC8A2
Protein Autophosphorylation (GO:0046777)	1/162	0.461664	0.48398	0	0	1.63669	1.26503	TNIK
Peptidyl-Serine Modification (GO:0018209)	1/166	0.469867	0.491836	0	0	1.59669	1.20599	SGK1
Double-Strand Break Repair (GO:0006302)	1/168	0.473922	0.495334	0	0	1.57741	1.17787	DCLRE1C
Brain Development (GO:0007420)	1/169	0.475938	0.496693	0	0	1.56794	1.16414	POU6F1
Extracellular Matrix Organization (GO:0030198)	1/176	0.489838	0.510432	0	0	1.50469	1.07386	NID1
Nervous System Development (GO:0007399)	2/433	0.492232	0.512157	0	0	1.22236	0.866417	HES1;PCDH1
Negative Regulation Of Cytokine Production (GO:0001818)	1/178	0.493742	0.51296	0	0	1.48753	1.04981	KLF4
Endosomal Transport (GO:0016197)	1/180	0.497617	0.516213	0	0	1.47076	1.02648	ALS2
Macromolecule Biosynthetic Process (GO:0009059)	1/183	0.503374	0.521406	0	0	1.4463	0.992771	GCNT1
Phosphate-Containing Compound Metabolic Process (GO:0006796)	1/184	0.505279	0.522599	0	0	1.43832	0.981864	DUSP10
Axonogenesis (GO:0007409)	1/188	0.512826	0.529615	0	0	1.40727	0.939804	HSP90AA1
Positive Regulation Of DNA-templated Transcription (GO:0045893)	5/1243	0.514231	0.530277	0	0	1.06294	0.706941	BMP2;HES1;KLF4;KLF2;S100A10
Intracellular Monoatomic Cation Homeostasis (GO:0030003)	1/190	0.516556	0.531884	0	0	1.39224	0.919674	SLC8A2
Regulation Of Signal Transduction (GO:0009966)	1/193	0.522099	0.536001	0	0	1.37028	0.89054	SLC8A2
Regulation Of Cell Differentiation (GO:0045595)	1/193	0.522099	0.536001	0	0	1.37028	0.89054	KLF4
Anterograde Trans-Synaptic Signaling (GO:0098916)	1/199	0.532998	0.546382	0	0	1.32835	0.835848	DLG2
Organic Substance Transport (GO:0071702)	1/201	0.536576	0.549239	0	0	1.31493	0.818608	RYR3
Regulation Of Canonical Wnt Signaling Pathway (GO:0060828)	1/207	0.547149	0.559236	0	0	1.27625	0.769621	BMP2
Positive Regulation Of Cell Population Proliferation (GO:0008284)	2/483	0.551061	0.562406	0	0	1.09249	0.651024	BMP2;HES1
Positive Regulation Of Cell Motility (GO:2000147)	1/221	0.570902	0.5818	0	0	1.19418	0.669385	BMP2
Positive Regulation Of Developmental Process (GO:0051094)	1/233	0.590279	0.600666	0	0	1.13172	0.596599	BMP2
Cellular Component Assembly (GO:0022607)	1/260	0.630778	0.640937	0	0	1.01236	0.466494	HES1
Negative Regulation Of Signal Transduction (GO:0009968)	1/267	0.640616	0.649982	0	0	0.985363	0.438807	BMP2
Positive Regulation Of Cell Migration (GO:0030335)	1/272	0.647484	0.655991	0	0	0.966937	0.42029	BMP2
Chemical Synaptic Transmission (GO:0007268)	1/273	0.648842	0.656409	0	0	0.963333	0.416705	DLG2
Plasma Membrane Bounded Cell Projection Assembly (GO:0120031)	1/275	0.651543	0.658182	0	0	0.956204	0.409649	TNIK
Central Nervous System Development (GO:0007417)	1/283	0.662142	0.667916	0	0	0.9287	0.38288	POU6F1
DNA Metabolic Process (GO:0006259)	1/288	0.668604	0.673456	0	0	0.912288	0.367254	DCLRE1C
DNA Repair (GO:0006281)	1/291	0.672422	0.67632	0	0	0.902713	0.358258	DCLRE1C
Regulation Of DNA-templated Transcription (GO:0006355)	6/1922	0.750429	0.753687	0	0	0.805607	0.231297	BMP2;ELOA;HES1;KLF4;KLF2;POU6F1
DNA Damage Response (GO:0006974)	1/384	0.771492	0.773721	0	0	0.680279	0.176484	IER3
Organelle Organization (GO:0006996)	1/418	0.799768	0.800922	0	0	0.623725	0.139361	TNIK
Regulation Of Nucleic Acid-Templated Transcription (GO:1903506)	1/452	0.824585	0.824585	0	0	0.575698	0.111038	BMP2

## Sheet: Upregulated in p84 KO - GO CC
Term Cell Comp upreg in p84KO	Overlap	P-value	Adjusted P-value	Old P-value	Old Adjusted P-value	Odds Ratio	Combined Score	Genes
Endocytic Vesicle Lumen (GO:0071682)	2/21	0.00285573	0.175031	0	0	28.3144	165.878	HSP90AA1;HSPH1
Aggresome (GO:0016235)	2/35	0.00781816	0.175031	0	0	16.2907	79.0314	HSPA1B;HSPA1A
Nuclear Membrane (GO:0031965)	4/227	0.0109668	0.175031	0	0	4.90807	22.1495	CLMN;OSBPL3;LMNA;SLC16A3
Ficolin-1-Rich Granule Lumen (GO:1904813)	3/123	0.0115175	0.175031	0	0	6.78219	30.2749	HSP90AA1;HSPA1B;HSPA1A
Vesicle (GO:0031982)	4/235	0.0123261	0.175031	0	0	4.73617	20.8204	ALS2;MYO1H;HSPA1B;HSPA1A
Sarcolemma (GO:0042383)	2/52	0.0167149	0.197793	0	0	10.7427	43.9533	RYR3;SLC8A2
Cytoskeleton (GO:0005856)	6/599	0.0263118	0.266877	0	0	2.79417	10.1645	ITPKB;LAD1;KRT7;TNIK;KLF4;MYO1H
Ficolin-1-Rich Granule (GO:0101002)	3/184	0.0330142	0.293001	0	0	4.48263	15.2894	HSP90AA1;HSPA1B;HSPA1A
Axonal Growth Cone (GO:0044295)	1/15	0.0555272	0.410023	0	0	18.9619	54.8166	HSP90AA1
Focal Adhesion (GO:0005925)	4/387	0.0598275	0.410023	0	0	2.83449	7.98276	HSPA1B;RHOB;HSPA1A;TNS1
Cell-Substrate Junction (GO:0030055)	4/395	0.0635247	0.410023	0	0	2.77536	7.6498	HSPA1B;RHOB;HSPA1A;TNS1
Smooth Endoplasmic Reticulum (GO:0005790)	1/19	0.0698132	0.413062	0	0	14.7452	39.2507	RYR3
Asymmetric Synapse (GO:0032279)	2/133	0.0910482	0.467142	0	0	4.08356	9.7857	DLG2;SLC8A2
Sarcoplasmic Reticulum Membrane (GO:0033017)	1/27	0.0977486	0.467142	0	0	10.2041	23.7282	RYR3
Golgi Stack (GO:0005795)	1/31	0.111404	0.467142	0	0	8.84178	19.4041	GCNT1
Postsynaptic Density (GO:0014069)	2/151	0.112558	0.467142	0	0	3.58698	7.83499	DLG2;SLC8A2
Postsynaptic Density Membrane (GO:0098839)	1/34	0.121512	0.467142	0	0	8.03677	16.9394	DLG2
Postsynaptic Specialization Membrane (GO:0099634)	1/38	0.134812	0.467142	0	0	7.16649	14.3607	DLG2
Keratin Filament (GO:0045095)	1/39	0.138106	0.467142	0	0	6.97754	13.8137	KRT7
Neuromuscular Junction (GO:0031594)	1/39	0.138106	0.467142	0	0	6.97754	13.8137	DLG2
Sarcoplasmic Reticulum (GO:0016529)	1/45	0.157612	0.467142	0	0	6.02424	11.1305	RYR3
Basement Membrane (GO:0005604)	1/46	0.16082	0.467142	0	0	5.89007	10.7639	NID1
Endocytic Vesicle (GO:0030139)	2/196	0.170888	0.467142	0	0	2.74868	4.85621	HSP90AA1;HSPH1
Golgi Cisterna (GO:0031985)	1/51	0.176682	0.467142	0	0	5.29973	9.18659	GCNT1
Cation Channel Complex (GO:0034703)	1/53	0.182943	0.467142	0	0	5.09538	8.65492	RYR3
Exocytic Vesicle Membrane (GO:0099501)	1/53	0.182943	0.467142	0	0	5.09538	8.65492	MYOF
Synaptic Vesicle Membrane (GO:0030672)	1/54	0.186056	0.467142	0	0	4.99899	8.40684	MYOF
Microvillus (GO:0005902)	1/58	0.198392	0.467142	0	0	4.64725	7.51699	MYO1H
Bounding Membrane Of Organelle (GO:0098588)	5/819	0.200328	0.467142	0	0	1.65329	2.65816	B3GALNT1;ST6GALNAC2;GCNT1;RYR3;RHOB
Calcium Channel Complex (GO:0034704)	1/59	0.201447	0.467142	0	0	4.5669	7.31722	RYR3
Sperm Flagellum (GO:0036126)	1/60	0.20449	0.467142	0	0	4.48927	7.12552	EPS8L1
Caveola (GO:0005901)	1/62	0.210543	0.467142	0	0	4.34164	6.76456	MYOF
Golgi Membrane (GO:0000139)	3/427	0.221222	0.475299	0	0	1.89002	2.85127	B3GALNT1;ST6GALNAC2;GCNT1
Intermediate Filament (GO:0005882)	1/69	0.231371	0.475299	0	0	3.89333	5.69879	KRT7
9+2 Motile Cilium (GO:0097729)	1/70	0.234302	0.475299	0	0	3.83671	5.56762	EPS8L1
Intermediate Filament Cytoskeleton (GO:0045111)	1/81	0.265823	0.49651	0	0	3.30733	4.38197	KRT7
Plasma Membrane Raft (GO:0044853)	1/82	0.268624	0.49651	0	0	3.26634	4.29341	MYOF
Dendrite (GO:0030425)	2/270	0.273872	0.49651	0	0	1.98225	2.5672	ALS2;SLC8A2
Actin-Based Cell Projection (GO:0098858)	1/84	0.274195	0.49651	0	0	3.18731	4.12411	MYO1H
Lysosomal Lumen (GO:0043202)	1/86	0.279724	0.49651	0	0	3.112	3.96454	HSP90AA1
Cell-Cell Junction (GO:0005911)	2/299	0.314655	0.54489	0	0	1.78606	2.06518	DLG2;PCDH1
Actin Cytoskeleton (GO:0015629)	2/327	0.35358	0.573446	0	0	1.62985	1.69447	LAD1;MYO1H
Neuron Projection (GO:0043005)	3/557	0.355325	0.573446	0	0	1.43687	1.48677	DLG2;ALS2;SLC8A2
Cytoplasmic Vesicle Lumen (GO:0060205)	1/115	0.355375	0.573446	0	0	2.31696	2.39708	HSP90AA1
Peroxisome (GO:0005777)	1/129	0.389034	0.613809	0	0	2.06208	1.94679	LACC1
Intracellular Membrane-Bounded Organelle (GO:0043231)	21/5175	0.40559	0.614992	0	0	1.09419	0.987412	HSP90AA1;OSBPL3;MYOF;KRT7;RHOB;GADD45G;ITPKB;LACC1;DNAJB1;BMP2;DUSP10;HSPH1;ALS2;LMNA;HES1;TNIK;SGK1;PCDH1;HSPA1B;HSPA1A;IER3
Intracellular Organelle Lumen (GO:0070013)	4/856	0.41051	0.614992	0	0	1.24361	1.10726	HSP90AA1;HSPH1;HSPA1B;HSPA1A
Collagen-Containing Extracellular Matrix (GO:0062023)	2/373	0.415769	0.614992	0	0	1.42442	1.2501	NID1;S100A10
Mitochondrial Envelope (GO:0005740)	1/146	0.427581	0.619541	0	0	1.81876	1.54524	SLC25A37
Adherens Junction (GO:0005912)	1/150	0.436296	0.619541	0	0	1.76957	1.46774	DLG2
Vacuolar Lumen (GO:0005775)	1/161	0.459594	0.631041	0	0	1.647	1.2804	HSP90AA1
Membrane Raft (GO:0045121)	1/169	0.475938	0.631041	0	0	1.56794	1.16414	S100A10
Organelle Outer Membrane (GO:0031968)	1/170	0.477946	0.631041	0	0	1.55858	1.15063	CLMN
Basolateral Plasma Membrane (GO:0016323)	1/171	0.479947	0.631041	0	0	1.54933	1.13733	SLC16A3
Axon (GO:0030424)	1/205	0.543651	0.697823	0	0	1.28889	0.78551	SLC8A2
Nucleus (GO:0005634)	17/4487	0.550395	0.697823	0	0	0.996163	0.594827	HSP90AA1;KRT7;RHOB;GADD45G;ITPKB;LACC1;DNAJB1;DUSP10;HSPH1;ALS2;LMNA;HES1;TNIK;SGK1;HSPA1B;HSPA1A;IER3
Lysosome (GO:0005764)	2/503	0.573245	0.702891	0	0	1.0478	0.583037	HSP90AA1;BBC3
Lytic Vacuole (GO:0000323)	1/223	0.574193	0.702891	0	0	1.1833	0.656485	BBC3
trans-Golgi Network (GO:0005802)	1/241	0.602716	0.725302	0	0	1.09356	0.553678	GCNT1
Cilium (GO:0005929)	1/257	0.626481	0.741336	0	0	1.02438	0.479035	EPS8L1
Polymeric Cytoskeletal Fiber (GO:0099513)	1/265	0.637832	0.742395	0	0	0.992929	0.446501	KRT7
Intracellular Non-Membrane-Bounded Organelle (GO:0043232)	4/1195	0.672962	0.77065	0	0	0.873822	0.346091	ITPKB;PNMA1;TNIK;PCDH1
Early Endosome (GO:0005769)	1/307	0.692066	0.779447	0	0	0.854815	0.314635	ALS2
Secretory Granule Lumen (GO:0034774)	1/316	0.7026	0.779447	0	0	0.830011	0.292967	HSP90AA1
Microtubule Cytoskeleton (GO:0015630)	1/342	0.731075	0.798559	0	0	0.765709	0.23985	KLF4
Endosome Membrane (GO:0010008)	1/361	0.750165	0.806995	0	0	0.724593	0.208293	RHOB
Cytoplasmic Vesicle Membrane (GO:0030659)	1/389	0.775884	0.822206	0	0	0.67134	0.170354	RHOB
Nucleolus (GO:0005730)	2/771	0.796584	0.825154	0	0	0.673215	0.153105	PNMA1;PCDH1
Nuclear Lumen (GO:0031981)	2/780	0.80191	0.825154	0	0	0.665115	0.14683	PNMA1;PCDH1
Endoplasmic Reticulum Membrane (GO:0005789)	2/801	0.813868	0.825495	0	0	0.646924	0.133238	FAAH;RYR3
Mitochondrial Membrane (GO:0031966)	1/540	0.875589	0.875589	0	0	0.47953	0.0637096	SLC25A37

## Sheet: Downregulated in p84 KO -GO BP
Term Biol Process Downreg in p84KO	Overlap	P-value	Adjusted P-value	Old P-value	Old Adjusted P-value	Odds Ratio	Combined Score	Genes
Vesicle Transport Along Actin Filament (GO:0030050)	2/18	0.00064478	0.0962288	0	0	62.3188	457.831	MYO6;FNBP1L
Actin Filament-Based Transport (GO:0099515)	2/20	0.000798579	0.0962288	0	0	55.3889	395.071	MYO6;FNBP1L
Cytokine-Mediated Signaling Pathway (GO:0019221)	4/257	0.00203159	0.160043	0	0	8.19846	50.8217	SMAD4;CCL22;IL18RAP;IL2RA
Vesicle Cytoskeletal Trafficking (GO:0099518)	2/39	0.00303679	0.160043	0	0	26.9203	156.056	MYO6;FNBP1L
Inner Ear Auditory Receptor Cell Differentiation (GO:0042491)	1/5	0.0104569	0.160043	0	0	121.671	554.878	MYO6
Detection Of Virus (GO:0009597)	1/5	0.0104569	0.160043	0	0	121.671	554.878	SERINC3
Negative Regulation Of Cardiac Muscle Cell Differentiation (GO:2000726)	1/5	0.0104569	0.160043	0	0	121.671	554.878	SMAD4
Membrane Invagination (GO:0010324)	1/6	0.0125355	0.160043	0	0	97.3317	426.234	FNBP1L
Regulation Of Transforming Growth Factor Beta2 Production (GO:0032909)	1/6	0.0125355	0.160043	0	0	97.3317	426.234	SMAD4
SMAD Protein Complex Assembly (GO:0007183)	1/6	0.0125355	0.160043	0	0	97.3317	426.234	SMAD4
Positive Regulation Of Neurotransmitter Secretion (GO:0001956)	1/6	0.0125355	0.160043	0	0	97.3317	426.234	SLC4A8
Regulation Of T Cell Tolerance Induction (GO:0002664)	1/6	0.0125355	0.160043	0	0	97.3317	426.234	IL2RA
Inner Ear Receptor Cell Differentiation (GO:0060113)	1/6	0.0125355	0.160043	0	0	97.3317	426.234	MYO6
Atrioventricular Valve Formation (GO:0003190)	1/6	0.0125355	0.160043	0	0	97.3317	426.234	SMAD4
Noradrenergic Neuron Differentiation (GO:0003357)	1/6	0.0125355	0.160043	0	0	97.3317	426.234	INSM1
Norepinephrine Biosynthetic Process (GO:0042421)	1/6	0.0125355	0.160043	0	0	97.3317	426.234	INSM1
Negative Regulation Of Muscle Hypertrophy (GO:0014741)	1/7	0.0146098	0.160043	0	0	81.1057	342.758	SMAD4
Cellular Response To Interleukin-2 (GO:0071352)	1/7	0.0146098	0.160043	0	0	81.1057	342.758	IL2RA
Hair Cell Differentiation (GO:0035315)	1/7	0.0146098	0.160043	0	0	81.1057	342.758	MYO6
Interleukin-2-Mediated Signaling Pathway (GO:0038110)	1/7	0.0146098	0.160043	0	0	81.1057	342.758	IL2RA
Norepinephrine Metabolic Process (GO:0042415)	1/7	0.0146098	0.160043	0	0	81.1057	342.758	INSM1
Somatic Hypermutation Of Immunoglobulin Genes (GO:0016446)	1/7	0.0146098	0.160043	0	0	81.1057	342.758	MLH1
Sympathetic Ganglion Development (GO:0061549)	1/8	0.0166798	0.167493	0	0	69.5157	284.566	INSM1
Type B Pancreatic Cell Differentiation (GO:0003309)	1/8	0.0166798	0.167493	0	0	69.5157	284.566	INSM1
Adrenal Gland Development (GO:0030325)	1/9	0.0187456	0.170529	0	0	60.8232	241.881	INSM1
L-serine Metabolic Process (GO:0006563)	1/10	0.0208071	0.170529	0	0	54.0623	209.354	SERINC3
Serine Family Amino Acid Biosynthetic Process (GO:0009070)	1/10	0.0208071	0.170529	0	0	54.0623	209.354	SERINC3
Catecholamine Biosynthetic Process (GO:0042423)	1/11	0.0228645	0.170529	0	0	48.6537	183.822	INSM1
Ganglion Development (GO:0061548)	1/11	0.0228645	0.170529	0	0	48.6537	183.822	INSM1
Positive Regulation Of Histone H3-K4 Methylation (GO:0051571)	1/12	0.0249176	0.170529	0	0	44.2284	163.299	SMAD4
Positive Regulation Of Regulated Secretory Pathway (GO:1903307)	1/12	0.0249176	0.170529	0	0	44.2284	163.299	SLC4A8
Negative Regulation Of Cardiac Muscle Hypertrophy (GO:0010614)	1/12	0.0249176	0.170529	0	0	44.2284	163.299	SMAD4
Cardiac Left Ventricle Morphogenesis (GO:0003214)	1/13	0.0269665	0.170529	0	0	40.5407	146.48	SMAD4
Plasma Membrane Tubulation (GO:0097320)	1/13	0.0269665	0.170529	0	0	40.5407	146.48	FNBP1L
Immune Response-Regulating Cell Surface Receptor Signaling Pathway (GO:0002768)	1/13	0.0269665	0.170529	0	0	40.5407	146.48	BTLA
Interleukin-6-Mediated Signaling Pathway (GO:0070102)	1/13	0.0269665	0.170529	0	0	40.5407	146.48	SMAD4
Secondary Palate Development (GO:0062009)	1/13	0.0269665	0.170529	0	0	40.5407	146.48	SMAD4
Enzyme-Linked Receptor Protein Signaling Pathway (GO:0007167)	2/124	0.0279354	0.170529	0	0	8.12951	29.0862	CD8A;GFRA2
Positive Regulation Of Histone Acetylation (GO:0035066)	1/14	0.0290112	0.170529	0	0	37.4203	132.471	SMAD4
Regulation Of Histone H3-K4 Methylation (GO:0051569)	1/14	0.0290112	0.170529	0	0	37.4203	132.471	SMAD4
Positive Regulation Of Transcription From RNA Polymerase II Promoter Involved In Cellular Response To Chemical Stimulus (GO:1901522)	1/14	0.0290112	0.170529	0	0	37.4203	132.471	SMAD4
Sympathetic Nervous System Development (GO:0048485)	1/15	0.0310517	0.172811	0	0	34.7456	120.64	INSM1
Lymphocyte Mediated Immunity (GO:0002449)	1/16	0.033088	0.172811	0	0	32.4276	110.532	CD8A
Regulation Of Secretion (GO:0051046)	1/16	0.033088	0.172811	0	0	32.4276	110.532	MYO6
Regulation Of Transforming Growth Factor Beta Production (GO:0071634)	1/16	0.033088	0.172811	0	0	32.4276	110.532	SMAD4
Activin Receptor Signaling Pathway (GO:0032924)	1/16	0.033088	0.172811	0	0	32.4276	110.532	SMAD4
Positive Regulation Of SMAD Protein Signal Transduction (GO:0060391)	1/17	0.0351201	0.172811	0	0	30.3994	101.807	SMAD4
Regulation Of Synaptic Vesicle Exocytosis (GO:2000300)	1/18	0.0371481	0.172811	0	0	28.6098	94.2074	SLC4A8
Positive Regulation Of Histone Methylation (GO:0031062)	1/19	0.0391719	0.172811	0	0	27.019	87.536	SMAD4
Atrioventricular Valve Morphogenesis (GO:0003181)	1/19	0.0391719	0.172811	0	0	27.019	87.536	SMAD4
Bicarbonate Transport (GO:0015701)	1/19	0.0391719	0.172811	0	0	27.019	87.536	SLC4A8
T Cell Mediated Immunity (GO:0002456)	1/20	0.0411915	0.172811	0	0	25.5956	81.6379	CD8A
Ameboidal-Type Cell Migration (GO:0001667)	1/20	0.0411915	0.172811	0	0	25.5956	81.6379	SMAD4
Regulation Of Neural Precursor Cell Proliferation (GO:2000177)	1/22	0.0452184	0.172811	0	0	23.1556	71.6957	INSM1
Regulation Of Cellular Response To Transforming Growth Factor Beta Stimulus (GO:1903844)	1/23	0.0472257	0.172811	0	0	22.102	67.4734	SMAD4
Cellular Response To Interleukin-6 (GO:0071354)	1/23	0.0472257	0.172811	0	0	22.102	67.4734	SMAD4
Response To BMP (GO:0071772)	1/23	0.0472257	0.172811	0	0	22.102	67.4734	SMAD4
Adaptive Immune Response Based On Somatic Recombination Of Immune Receptors Built From Immunoglobulin Superfamily Domains (GO:0002460)	1/23	0.0472257	0.172811	0	0	22.102	67.4734	CD8A
Regulation Of Cardiac Muscle Hypertrophy (GO:0010611)	1/23	0.0472257	0.172811	0	0	22.102	67.4734	SMAD4
Outflow Tract Septum Morphogenesis (GO:0003148)	1/24	0.0492288	0.172811	0	0	21.14	63.6583	SMAD4
Positive Regulation Of BMP Signaling Pathway (GO:0030513)	1/24	0.0492288	0.172811	0	0	21.14	63.6583	SMAD4
Positive Regulation Of Cellular Response To Transforming Growth Factor Beta Stimulus (GO:1903846)	1/24	0.0492288	0.172811	0	0	21.14	63.6583	SMAD4
Positive Regulation Of Transforming Growth Factor Beta Receptor Signaling Pathway (GO:0030511)	1/24	0.0492288	0.172811	0	0	21.14	63.6583	SMAD4
Ear Morphogenesis (GO:0042471)	1/24	0.0492288	0.172811	0	0	21.14	63.6583	MYO6
Eosinophil Chemotaxis (GO:0048245)	1/24	0.0492288	0.172811	0	0	21.14	63.6583	CCL22
Eosinophil Migration (GO:0072677)	1/24	0.0492288	0.172811	0	0	21.14	63.6583	CCL22
Cardiac Conduction System Development (GO:0003161)	1/25	0.0512278	0.172811	0	0	20.2581	60.1965	SMAD4
Mismatch Repair (GO:0006298)	1/25	0.0512278	0.172811	0	0	20.2581	60.1965	MLH1
Inner Ear Morphogenesis (GO:0042472)	1/25	0.0512278	0.172811	0	0	20.2581	60.1965	MYO6
Positive Regulation Of Hydrolase Activity (GO:0051345)	2/176	0.0527041	0.172811	0	0	5.68506	16.7315	CCL22;RALGPS2
Antigen Processing And Presentation Of Exogenous Peptide Antigen Via MHC Class II (GO:0019886)	1/26	0.0532227	0.172811	0	0	19.4468	57.0428	CTSE
Vesicle-Mediated Transport (GO:0016192)	3/411	0.0548643	0.172811	0	0	3.6859	10.6998	ARL11;MYO6;FNBP1L
Positive Regulation Of Mitotic Cell Cycle (GO:0045931)	1/27	0.0552135	0.172811	0	0	18.6979	54.1595	ASNS
Ventricular Septum Morphogenesis (GO:0060412)	1/27	0.0552135	0.172811	0	0	18.6979	54.1595	SMAD4
Clathrin-Dependent Endocytosis (GO:0072583)	1/27	0.0552135	0.172811	0	0	18.6979	54.1595	FNBP1L
Regulation Of SMAD Protein Signal Transduction (GO:0060390)	1/27	0.0552135	0.172811	0	0	18.6979	54.1595	SMAD4
Positive Regulation Of Filopodium Assembly (GO:0051491)	1/27	0.0552135	0.172811	0	0	18.6979	54.1595	FNBP1L
Antigen Processing And Presentation Of Peptide Antigen Via MHC Class II (GO:0002495)	1/28	0.0572002	0.174497	0	0	18.0045	51.5145	CTSE
Negative Regulation Of Cytoskeleton Organization (GO:0051494)	1/28	0.0572002	0.174497	0	0	18.0045	51.5145	SMAD4
Positive Regulation Of Neural Precursor Cell Proliferation (GO:2000179)	1/29	0.0591829	0.178288	0	0	17.3606	49.0806	INSM1
Regulation Of Transmembrane Receptor Protein Serine/Threonine Kinase Signaling Pathway (GO:0090092)	1/31	0.063136	0.185558	0	0	16.2016	44.7564	SMAD4
Antigen Processing And Presentation Of Exogenous Peptide Antigen (GO:0002478)	1/31	0.063136	0.185558	0	0	16.2016	44.7564	CTSE
Vesicle Budding From Membrane (GO:0006900)	1/32	0.0651065	0.189044	0	0	15.6782	42.8286	FNBP1L
Ventricular Cardiac Muscle Tissue Morphogenesis (GO:0055010)	1/33	0.0670729	0.190171	0	0	15.1875	41.0363	SMAD4
Signal Transduction By P53 Class Mediator (GO:0072331)	1/33	0.0670729	0.190171	0	0	15.1875	41.0363	MYO6
One-Carbon Compound Transport (GO:0019755)	1/35	0.0709936	0.196201	0	0	14.2927	37.8065	SLC4A8
DNA Damage Response, Signal Transduction By P53 Class Mediator (GO:0030330)	1/36	0.0729479	0.196201	0	0	13.8836	36.3475	MYO6
Regulation Of Trans-Synaptic Signaling (GO:0099177)	1/36	0.0729479	0.196201	0	0	13.8836	36.3475	SLC4A8
Negative Regulation Of Organelle Assembly (GO:1902116)	1/36	0.0729479	0.196201	0	0	13.8836	36.3475	SMAD4
Regulation Of GTPase Activity (GO:0043087)	2/214	0.0742411	0.196201	0	0	4.65708	12.1104	CCL22;RALGPS2
Ventricular Septum Development (GO:0003281)	1/37	0.0748983	0.196201	0	0	13.4973	34.9799	SMAD4
Regulation Of Cellular Component Biogenesis (GO:0044087)	1/37	0.0748983	0.196201	0	0	13.4973	34.9799	INSM1
Response To Transforming Growth Factor Beta (GO:0071559)	1/38	0.0768446	0.199135	0	0	13.1318	33.6959	SMAD4
Nucleic Acid-Templated Transcription (GO:0097659)	1/40	0.0807252	0.20693	0	0	12.4572	31.351	SMAD4
Lymphocyte Migration (GO:0072676)	1/41	0.0826595	0.20693	0	0	12.1451	30.2781	CCL22
Cilium Organization (GO:0044782)	2/228	0.0827832	0.20693	0	0	4.36549	10.8767	FNBP1L;CCDC28B
Monocyte Chemotaxis (GO:0002548)	1/42	0.0845899	0.20693	0	0	11.8483	29.2646	CCL22
Regulation Of Filopodium Assembly (GO:0051489)	1/43	0.0865163	0.20693	0	0	11.5656	28.306	FNBP1L
Positive Regulation Of Transcription Elongation By RNA Polymerase II (GO:0032968)	1/43	0.0865163	0.20693	0	0	11.5656	28.306	MED30
Positive Regulation Of GTPase Activity (GO:0043547)	2/234	0.0865338	0.20693	0	0	4.25129	10.4039	CCL22;RALGPS2
Inflammatory Response (GO:0006954)	2/236	0.0877954	0.20693	0	0	4.21453	10.2529	CCL22;IL2RA
Lymphocyte Chemotaxis (GO:0048247)	1/44	0.0884388	0.20693	0	0	11.2961	27.398	CCL22
Regulation Of Transport (GO:0051049)	1/44	0.0884388	0.20693	0	0	11.2961	27.398	MYO6
Cilium Assembly (GO:0060271)	2/243	0.0922549	0.208238	0	0	4.09066	9.74887	FNBP1L;CCDC28B
Epithelial Cell Migration (GO:0010631)	1/46	0.0922718	0.208238	0	0	10.793	25.7198	SMAD4
T Cell Differentiation (GO:0030217)	1/46	0.0922718	0.208238	0	0	10.793	25.7198	CD8A
Regulation Of ERK1 And ERK2 Cascade (GO:0070372)	2/244	0.0928975	0.208238	0	0	4.07355	9.67982	SMAD4;CCL22
Epithelial To Mesenchymal Transition (GO:0001837)	1/47	0.0941824	0.208238	0	0	10.5578	24.943	SMAD4
Positive Regulation Of Epithelial To Mesenchymal Transition (GO:0010718)	1/47	0.0941824	0.208238	0	0	10.5578	24.943	SMAD4
Chloride Transmembrane Transport (GO:1902476)	1/48	0.0960891	0.208626	0	0	10.3326	24.204	SLC4A8
Negative Regulation Of ERK1 And ERK2 Cascade (GO:0070373)	1/48	0.0960891	0.208626	0	0	10.3326	24.204	SMAD4
Positive Regulation Of Pathway-Restricted SMAD Protein Phosphorylation (GO:0010862)	1/49	0.0979919	0.210858	0	0	10.1169	23.5002	SMAD4
Intracellular Iron Ion Homeostasis (GO:0006879)	1/50	0.0998908	0.213041	0	0	9.90991	22.8292	SMAD4
SMAD Protein Signal Transduction (GO:0060395)	1/51	0.101786	0.215179	0	0	9.71122	22.189	SMAD4
Cardiac Muscle Tissue Development (GO:0048738)	1/52	0.103677	0.215397	0	0	9.52033	21.5776	SMAD4
Positive Regulation Of Transcription Initiation By RNA Polymerase II (GO:0060261)	1/52	0.103677	0.215397	0	0	9.52033	21.5776	MED30
Mesenchymal Cell Differentiation (GO:0048762)	1/54	0.107447	0.218712	0	0	9.16015	20.434	SMAD4
Monoatomic Anion Transmembrane Transport (GO:0098656)	1/54	0.107447	0.218712	0	0	9.16015	20.434	SLC4A8
RNA Polymerase II Preinitiation Complex Assembly (GO:0051123)	1/56	0.111202	0.218712	0	0	8.82616	19.3858	MED30
Positive Regulation Of DNA-templated Transcription Initiation (GO:2000144)	1/56	0.111202	0.218712	0	0	8.82616	19.3858	MED30
Positive Regulation Of DNA-templated Transcription, Elongation (GO:0032786)	1/56	0.111202	0.218712	0	0	8.82616	19.3858	MED30
Regulation Of Transcription Initiation By RNA Polymerase II (GO:0060260)	1/57	0.113074	0.218712	0	0	8.66812	18.894	MED30
Chemokine-Mediated Signaling Pathway (GO:0070098)	1/57	0.113074	0.218712	0	0	8.66812	18.894	CCL22
Signal Transduction In Response To DNA Damage (GO:0042770)	1/57	0.113074	0.218712	0	0	8.66812	18.894	MYO6
Plasma Membrane Bounded Cell Projection Assembly (GO:0120031)	2/275	0.11344	0.218712	0	0	3.60531	7.84689	FNBP1L;CCDC28B
Cellular Response To Chemokine (GO:1990869)	1/59	0.116806	0.221655	0	0	8.36838	17.9689	CCL22
Transcription Preinitiation Complex Assembly (GO:0070897)	1/59	0.116806	0.221655	0	0	8.36838	17.9689	MED30
Positive Regulation Of Cell Differentiation (GO:0045597)	2/283	0.118922	0.221725	0	0	3.50125	7.45517	SMAD4;INSM1
Transmembrane Receptor Protein Tyrosine Kinase Signaling Pathway (GO:0007169)	2/284	0.119612	0.221725	0	0	3.48865	7.40817	CD8A;GFRA2
BMP Signaling Pathway (GO:0030509)	1/61	0.120522	0.221725	0	0	8.08862	17.1149	SMAD4
Regulation Of Pathway-Restricted SMAD Protein Phosphorylation (GO:0060393)	1/61	0.120522	0.221725	0	0	8.08862	17.1149	SMAD4
Inorganic Anion Transmembrane Transport (GO:0098661)	1/63	0.124224	0.226802	0	0	7.82691	16.3244	SLC4A8
Positive Regulation Of Cell Cycle (GO:0045787)	1/65	0.12791	0.231623	0	0	7.58155	15.5909	ASNS
Cellular Response To BMP Stimulus (GO:0071773)	1/66	0.129747	0.231623	0	0	7.46454	15.2438	SMAD4
Cellular Response To Type II Interferon (GO:0071346)	1/66	0.129747	0.231623	0	0	7.46454	15.2438	CCL22
Neutrophil Chemotaxis (GO:0030593)	1/70	0.137059	0.242149	0	0	7.0304	13.9718	CCL22
Negative Regulation Of Supramolecular Fiber Organization (GO:1902904)	1/71	0.138877	0.242149	0	0	6.92962	13.6802	SMAD4
Protein Transport (GO:0015031)	2/313	0.140042	0.242149	0	0	3.15868	6.20938	ARL11;MYO6
Transforming Growth Factor Beta Receptor Signaling Pathway (GO:0007179)	1/72	0.140692	0.242149	0	0	6.83167	13.3981	SMAD4
Plasma Membrane Organization (GO:0007009)	1/72	0.140692	0.242149	0	0	6.83167	13.3981	FNBP1L
Granulocyte Chemotaxis (GO:0071621)	1/73	0.142503	0.242149	0	0	6.73645	13.1252	CCL22
Negative Regulation Of Phosphorylation (GO:0042326)	1/75	0.146114	0.242149	0	0	6.55372	12.6052	INSM1
Regulation Of BMP Signaling Pathway (GO:0030510)	1/75	0.146114	0.242149	0	0	6.55372	12.6052	SMAD4
Organelle Assembly (GO:0070925)	2/322	0.146533	0.242149	0	0	3.06844	5.89295	FNBP1L;CCDC28B
Transcription Initiation At RNA Polymerase II Promoter (GO:0006367)	1/76	0.147914	0.242149	0	0	6.46602	12.3574	MED30
Intracellular Protein Transport (GO:0006886)	2/325	0.148711	0.242149	0	0	3.03947	5.79248	ARL11;MYO6
Regulation Of Transcription Elongation By RNA Polymerase II (GO:0034243)	1/77	0.14971	0.242149	0	0	6.38062	12.1171	MED30
Chloride Transport (GO:0006821)	1/77	0.14971	0.242149	0	0	6.38062	12.1171	SLC4A8
Neutrophil Migration (GO:1990266)	1/77	0.14971	0.242149	0	0	6.38062	12.1171	CCL22
Negative Regulation Of Protein Modification Process (GO:0031400)	1/78	0.151503	0.243415	0	0	6.29743	11.8842	INSM1
Response To Type II Interferon (GO:0034341)	1/80	0.155077	0.247507	0	0	6.13739	11.4391	CCL22
Cellular Response To Interleukin-1 (GO:0071347)	1/81	0.156858	0.248703	0	0	6.06037	11.2263	CCL22
Sodium Ion Transmembrane Transport (GO:0035725)	1/82	0.158636	0.249412	0	0	5.98525	11.0197	SLC4A8
Regulation Of Epithelial To Mesenchymal Transition (GO:0010717)	1/83	0.16041	0.249412	0	0	5.91196	10.819	SMAD4
Vascular Transport (GO:0010232)	1/83	0.16041	0.249412	0	0	5.91196	10.819	SLC4A8
Transport Across Blood-Brain Barrier (GO:0150104)	1/85	0.163948	0.251665	0	0	5.77062	10.4345	SLC4A8
Response To Interleukin-1 (GO:0070555)	1/85	0.163948	0.251665	0	0	5.77062	10.4345	CCL22
Protein Localization (GO:0008104)	2/351	0.167856	0.255937	0	0	2.80931	5.01364	ARL11;MYO6
Positive Regulation Of Plasma Membrane Bounded Cell Projection Assembly (GO:0120034)	1/88	0.169226	0.255937	0	0	5.57079	9.89661	FNBP1L
Organic Anion Transport (GO:0015711)	1/89	0.170979	0.255937	0	0	5.50721	9.72692	SLC4A8
Sodium Ion Transport (GO:0006814)	1/89	0.170979	0.255937	0	0	5.50721	9.72692	SLC4A8
Cytoplasmic Translation (GO:0002181)	1/93	0.177952	0.264731	0	0	5.2667	9.0916	RPL29
Vesicle Organization (GO:0016050)	1/94	0.179686	0.264979	0	0	5.20981	8.94286	FNBP1L
T Cell Receptor Signaling Pathway (GO:0050852)	1/95	0.181417	0.264979	0	0	5.15413	8.79787	CD8A
Positive Regulation Of Transmembrane Receptor Protein Serine/Threonine Kinase Signaling Pathway (GO:0090100)	1/95	0.181417	0.264979	0	0	5.15413	8.79787	SMAD4
Cellular Response To Transforming Growth Factor Beta Stimulus (GO:0071560)	1/96	0.183144	0.26589	0	0	5.09961	8.6565	SMAD4
Negative Regulation Of MAPK Cascade (GO:0043409)	1/105	0.19853	0.286501	0	0	4.65619	7.5282	SMAD4
Response To Tumor Necrosis Factor (GO:0034612)	1/108	0.203596	0.292063	0	0	4.52496	7.20202	CCL22
Regulation Of Transforming Growth Factor Beta Receptor Signaling Pathway (GO:0017015)	1/111	0.20863	0.294034	0	0	4.40089	6.89704	SMAD4
T Cell Activation (GO:0042110)	1/111	0.20863	0.294034	0	0	4.40089	6.89704	CD8A
Cytoskeleton Organization (GO:0007010)	1/111	0.20863	0.294034	0	0	4.40089	6.89704	SH3BGRL3
Small GTPase Mediated Signal Transduction (GO:0007264)	1/112	0.210301	0.294666	0	0	4.36102	6.79977	RALGPS2
Organelle Organization (GO:0006996)	2/418	0.21886	0.304886	0	0	2.3488	3.56858	SH3BGRL3;FNBP1L
Regulation Of Protein-Containing Complex Assembly (GO:0043254)	1/119	0.221903	0.305592	0	0	4.10087	6.17392	INSM1
Cellular Response To Tumor Necrosis Factor (GO:0071356)	1/119	0.221903	0.305592	0	0	4.10087	6.17392	CCL22
Receptor-Mediated Endocytosis (GO:0006898)	1/122	0.226824	0.31024	0	0	3.99859	5.93223	FNBP1L
Modulation Of Chemical Synaptic Transmission (GO:0050804)	1/123	0.228458	0.31024	0	0	3.96561	5.85485	SLC4A8
Negative Regulation Of Growth (GO:0045926)	1/124	0.230088	0.31024	0	0	3.93317	5.77899	SMAD4
Regulation Of Mitotic Cell Cycle (GO:0007346)	1/125	0.231715	0.31024	0	0	3.90126	5.70461	ASNS
Negative Regulation Of Cell Growth (GO:0030308)	1/125	0.231715	0.31024	0	0	3.90126	5.70461	SMAD4
Cellular Response To Starvation (GO:0009267)	1/126	0.233338	0.310688	0	0	3.86985	5.63167	ASNS
Transmembrane Receptor Protein Serine/Threonine Kinase Signaling Pathway (GO:0007178)	1/130	0.239799	0.315801	0	0	3.7491	5.35354	SMAD4
Regulation Of Cell Cycle Process (GO:0010564)	1/130	0.239799	0.315801	0	0	3.7491	5.35354	INSM1
Antigen Receptor-Mediated Signaling Pathway (GO:0050851)	1/134	0.246207	0.322477	0	0	3.63561	5.09562	CD8A
Ras Protein Signal Transduction (GO:0007265)	1/144	0.261996	0.339468	0	0	3.37967	4.52682	RALGPS2
Actin Filament Organization (GO:0007015)	1/144	0.261996	0.339468	0	0	3.37967	4.52682	MYO6
Defense Response To Symbiont (GO:0140546)	1/148	0.268221	0.345675	0	0	3.28704	4.32557	SERINC3
Negative Regulation Of Protein Phosphorylation (GO:0001933)	1/149	0.269769	0.345821	0	0	3.26467	4.27733	INSM1
Neuron Development (GO:0048666)	1/150	0.271314	0.345961	0	0	3.24259	4.22989	INSM1
Positive Regulation Of NF-kappaB Transcription Factor Activity (GO:0051092)	1/152	0.274394	0.348048	0	0	3.19932	4.13733	IL18RAP
Regulation Of Cellular Component Organization (GO:0051128)	1/153	0.27593	0.348163	0	0	3.17811	4.09217	INSM1
Cellular Response To Growth Factor Stimulus (GO:0071363)	1/155	0.278991	0.350192	0	0	3.13652	4.00401	SMAD4
Peptide Biosynthetic Process (GO:0043043)	1/158	0.28356	0.354082	0	0	3.07612	3.87694	RPL29
Regulation Of Macromolecule Metabolic Process (GO:0060255)	1/162	0.289607	0.359769	0	0	2.99909	3.71657	INSM1
Membrane Organization (GO:0061024)	1/167	0.297096	0.36718	0	0	2.90802	3.52947	FNBP1L
Generation Of Neurons (GO:0048699)	1/172	0.304508	0.374322	0	0	2.82228	3.35586	INSM1
Neuron Differentiation (GO:0030182)	1/173	0.305981	0.374322	0	0	2.80573	3.32264	INSM1
Negative Regulation Of Cellular Process (GO:0048523)	2/537	0.311757	0.379461	0	0	1.81523	2.11571	SMAD4;INSM1
Positive Regulation Of ERK1 And ERK2 Cascade (GO:0070374)	1/179	0.314756	0.381187	0	0	2.71033	3.13303	CCL22
Macromolecule Biosynthetic Process (GO:0009059)	1/183	0.320546	0.386258	0	0	2.65023	3.01524	RPL29
Positive Regulation Of Nucleic Acid-Templated Transcription (GO:1903508)	2/557	0.327304	0.390519	0	0	1.74802	1.9523	SMAD4;MED30
Defense Response To Virus (GO:0051607)	1/189	0.329142	0.390519	0	0	2.56487	2.85025	SERINC3
Endocytosis (GO:0006897)	1/189	0.329142	0.390519	0	0	2.56487	2.85025	MYO6
Intracellular Monoatomic Cation Homeostasis (GO:0030003)	1/190	0.330564	0.390519	0	0	2.55117	2.82403	SMAD4
Regulation Of Cell Differentiation (GO:0045595)	1/193	0.334813	0.39361	0	0	2.51092	2.74741	INSM1
DNA-templated Transcription (GO:0006351)	1/199	0.343233	0.401549	0	0	2.4341	2.60289	SMAD4
Regulation Of Cell Growth (GO:0001558)	1/227	0.381167	0.443164	0	0	2.12951	2.05395	SMAD4
Apoptotic Process (GO:0006915)	1/228	0.382482	0.443164	0	0	2.12002	2.0375	IL2RA
Positive Regulation Of Developmental Process (GO:0051094)	1/233	0.389013	0.447929	0	0	2.0738	1.95796	INSM1
Translation (GO:0006412)	1/234	0.390311	0.447929	0	0	2.0648	1.94258	RPL29
Positive Regulation Of DNA-binding Transcription Factor Activity (GO:0051091)	1/246	0.405681	0.463361	0	0	1.96247	1.77052	IL18RAP
Regulation Of Protein Phosphorylation (GO:0001932)	1/265	0.429246	0.487964	0	0	1.81948	1.53877	INSM1
Monoatomic Cation Transmembrane Transport (GO:0098655)	1/281	0.448381	0.507323	0	0	1.71411	1.37491	SLC4A8
Inorganic Cation Transmembrane Transport (GO:0098662)	1/284	0.451898	0.508914	0	0	1.69568	1.34688	SLC4A8
DNA Repair (GO:0006281)	1/291	0.460021	0.515651	0	0	1.65416	1.28443	MLH1
Gene Expression (GO:0010467)	1/296	0.46575	0.519657	0	0	1.62571	1.24222	RPL29
Regulation Of Cell Cycle (GO:0051726)	1/298	0.468026	0.519789	0	0	1.6146	1.22586	INSM1
Cellular Response To Cytokine Stimulus (GO:0071345)	1/308	0.47926	0.527439	0	0	1.56121	1.14829	CCL22
Negative Regulation Of Transcription By RNA Polymerase II (GO:0000122)	2/763	0.479786	0.527439	0	0	1.2613	0.926319	SMAD4;INSM1
Positive Regulation Of MAPK Cascade (GO:0043410)	1/310	0.481479	0.527439	0	0	1.55095	1.13358	CCL22
Supramolecular Fiber Organization (GO:0097435)	1/316	0.488081	0.532251	0	0	1.52094	1.09093	MYO6
Protein-Containing Complex Assembly (GO:0065003)	1/328	0.501039	0.543782	0	0	1.46424	1.01189	SMAD4
Proteolysis (GO:0006508)	1/330	0.503168	0.543782	0	0	1.45519	0.999468	CTSE
Positive Regulation Of Protein Phosphorylation (GO:0001934)	1/377	0.550709	0.591349	0	0	1.27024	0.75776	SMAD4
Negative Regulation Of Cell Population Proliferation (GO:0008285)	1/379	0.55263	0.591349	0	0	1.26339	0.749274	INSM1
Negative Regulation Of Programmed Cell Death (GO:0043069)	1/381	0.554543	0.591349	0	0	1.25661	0.740911	ASNS
Positive Regulation Of Multicellular Organismal Process (GO:0051240)	1/387	0.560235	0.594787	0	0	1.2367	0.716542	SMAD4
Positive Regulation Of Transcription By RNA Polymerase II (GO:0045944)	2/938	0.592431	0.62621	0	0	1.01613	0.531967	SMAD4;MED30
Nervous System Development (GO:0007399)	1/433	0.601576	0.6331	0	0	1.10242	0.56025	GFRA2
Negative Regulation Of Nucleic Acid-Templated Transcription (GO:1903507)	1/456	0.620799	0.65049	0	0	1.04546	0.498419	SMAD4
Negative Regulation Of Apoptotic Process (GO:0043066)	1/482	0.64144	0.664262	0	0	0.987627	0.438546	ASNS
Negative Regulation Of DNA-templated Transcription (GO:0045892)	2/1025	0.641572	0.664262	0	0	0.925464	0.410753	SMAD4;INSM1
Positive Regulation Of Cell Population Proliferation (GO:0008284)	1/483	0.642211	0.664262	0	0	0.985528	0.436429	INSM1
Positive Regulation Of Intracellular Signal Transduction (GO:1902533)	1/525	0.673194	0.693332	0	0	0.90458	0.357962	SMAD4
Positive Regulation Of Cellular Process (GO:0048522)	1/594	0.718498	0.736842	0	0	0.796487	0.263313	INSM1
Positive Regulation Of DNA-templated Transcription (GO:0045893)	2/1243	0.74477	0.760549	0	0	0.75411	0.222221	SMAD4;MED30
Regulation Of Apoptotic Process (GO:0042981)	1/705	0.778823	0.791968	0	0	0.667059	0.166745	ASNS
Regulation Of Cell Population Proliferation (GO:0042127)	1/766	0.806393	0.816558	0	0	0.611924	0.131676	INSM1
Regulation Of Gene Expression (GO:0010468)	1/1127	0.912713	0.920351	0	0	0.407919	0.0372568	INSM1
Regulation Of DNA-templated Transcription (GO:0006355)	2/1922	0.921748	0.925588	0	0	0.46974	0.0382761	SMAD4;MED30
Regulation Of Transcription By RNA Polymerase II (GO:0006357)	2/2028	0.935824	0.935824	0	0	0.442547	0.0293532	SMAD4;INSM1

## Sheet: Downregulated in p84 KO- GO CC
Term Cell Comp Downreg in P84KO	Overlap	P-value	Adjusted P-value	Old P-value	Old Adjusted P-value	Odds Ratio	Combined Score	Genes
Symmetric Synapse (GO:0032280)	1/5	0.0104569	0.278653	0	0	121.671	554.878	SLC4A8
Neuron To Neuron Synapse (GO:0098984)	1/10	0.0208071	0.278653	0	0	54.0623	209.354	SLC4A8
Glial Cell Projection (GO:0097386)	1/13	0.0269665	0.278653	0	0	40.5407	146.48	SLC4A8
T Cell Receptor Complex (GO:0042101)	1/19	0.0391719	0.292799	0	0	27.019	87.536	CD8A
Core Mediator Complex (GO:0070847)	1/23	0.0472257	0.292799	0	0	22.102	67.4734	MED30
Cytosolic Large Ribosomal Subunit (GO:0022625)	1/52	0.103677	0.423531	0	0	9.52033	21.5776	RPL29
Large Ribosomal Subunit (GO:0015934)	1/52	0.103677	0.423531	0	0	9.52033	21.5776	RPL29
Actin Filament (GO:0005884)	1/71	0.138877	0.423531	0	0	6.92962	13.6802	MYO6
Clathrin-Coated Vesicle (GO:0030136)	1/78	0.151503	0.423531	0	0	6.29743	11.8842	MYO6
Glutamatergic Synapse (GO:0098978)	1/78	0.151503	0.423531	0	0	6.29743	11.8842	SLC4A8
Plasma Membrane Raft (GO:0044853)	1/82	0.158636	0.423531	0	0	5.98525	11.0197	CD8A
Clathrin-Coated Endocytic Vesicle (GO:0045334)	1/85	0.163948	0.423531	0	0	5.77062	10.4345	MYO6
Asymmetric Synapse (GO:0032279)	1/133	0.24461	0.5833	0	0	3.66334	5.15832	SLC4A8
Chromosome (GO:0005694)	1/164	0.292612	0.620144	0	0	2.96199	3.64002	MLH1
Membrane Raft (GO:0045121)	1/169	0.30007	0.620144	0	0	2.87311	3.45848	CD8A
Endocytic Vesicle (GO:0030139)	1/196	0.339036	0.656882	0	0	2.47192	2.67375	MYO6
Nuclear Membrane (GO:0031965)	1/227	0.381167	0.672248	0	0	2.12951	2.05395	MYO6
Polymeric Cytoskeletal Fiber (GO:0099513)	1/265	0.429246	0.672248	0	0	1.81948	1.53877	MYO6
Dendrite (GO:0030425)	1/270	0.435294	0.672248	0	0	1.7852	1.48481	SLC4A8
Endoplasmic Reticulum Lumen (GO:0005788)	1/284	0.451898	0.672248	0	0	1.69568	1.34688	SPON1
Lytic Vacuole Membrane (GO:0098852)	1/287	0.455394	0.672248	0	0	1.67764	1.31962	MYO6
Actin Cytoskeleton (GO:0015629)	1/327	0.499972	0.704506	0	0	1.4688	1.01818	MYO6
Lysosomal Membrane (GO:0005765)	1/356	0.530043	0.706337	0	0	1.34682	0.85496	MYO6
Collagen-Containing Extracellular Matrix (GO:0062023)	1/373	0.546842	0.706337	0	0	1.28416	0.775113	SPON1
Lysosome (GO:0005764)	1/503	0.657307	0.81506	0	0	0.945292	0.396649	MYO6
Neuron Projection (GO:0043005)	1/557	0.695026	0.828425	0	0	0.851114	0.30964	SLC4A8
Cytoskeleton (GO:0005856)	1/599	0.721531	0.828425	0	0	0.789624	0.257717	MYO6
Intracellular Organelle Lumen (GO:0070013)	1/856	0.841043	0.931155	0	0	0.544944	0.0943364	SPON1
Intracellular Non-Membrane-Bounded Organelle (GO:0043232)	1/1195	0.925004	0.977021	0	0	0.383299	0.029881	MLH1
Nucleus (GO:0005634)	5/4487	0.973488	0.977021	0	0	0.466611	0.0125378	SMAD4;MED30;MYO6;INSM1;MLH1
Intracellular Membrane-Bounded Organelle (GO:0043231)	6/5175	0.977021	0.977021	0	0	0.476849	0.0110852	SMAD4;MED30;MYO6;INSM1;MLH1;CTSE

## Sheet: Upregulated in p101 KO -GO BP
Term Biol Process Upreg in P101KO	Overlap	P-value	Adjusted P-value	Old P-value	Old Adjusted P-value	Odds Ratio	Combined Score	Genes
B Cell Receptor Signaling Pathway (GO:0050853)	7/46	8.24402e-08	8.18631e-05	0	0	22.9269	373.965	IGHM;CD79A;IGKC;CD19;BLNK;IGLC3;CD38
Antigen Receptor-Mediated Signaling Pathway (GO:0050851)	7/134	0.000111462	0.0495082	0	0	7.00925	63.797	CD79A;IGHM;IGKC;CD19;BLNK;IGLC3;CD38
Negative Regulation Of Platelet Activation (GO:0010544)	3/15	0.000220965	0.0495082	0	0	31.173	262.399	THBD;CEACAM1;APOE
Positive Regulation Of Metabolic Process (GO:0009893)	6/108	0.000249286	0.0495082	0	0	7.44193	61.745	CEBPB;FABP4;ADRB2;CD36;LPIN1;JCHAIN
Lipid Transport (GO:0006869)	6/108	0.000249286	0.0495082	0	0	7.44193	61.745	ABCC3;CEACAM1;FABP4;APOE;CD36;PLTP
Cholesterol Import (GO:0070508)	2/5	0.000641694	0.0950127	0	0	82.6458	607.563	STARD4;CD36
Cholesterol Transport (GO:0030301)	4/51	0.000770674	0.0950127	0	0	10.6604	76.4162	LIMA1;STARD4;CD36;APOE
Long-Chain Fatty Acid Transport (GO:0015909)	3/23	0.000820108	0.0950127	0	0	18.6962	132.857	FABP4;APOE;CD36
B Cell Activation (GO:0042113)	5/92	0.00091398	0.0950127	0	0	7.23003	50.5936	FCRLA;CD79A;CR2;BANK1;BLNK
Positive Regulation Of Steroid Metabolic Process (GO:0045940)	2/6	0.000957419	0.0950127	0	0	61.9813	430.848	STARD4;APOE
Regulation Of B Cell Activation (GO:0050864)	3/25	0.00105251	0.0950127	0	0	16.9949	116.527	BANK1;CD19;IKZF3
Positive Regulation Of Cold-Induced Thermogenesis (GO:0120162)	5/98	0.00121409	0.100466	0	0	6.76152	45.3952	CEBPB;FABP4;ADRB2;CD36;LPIN1
B Cell Proliferation (GO:0042100)	3/31	0.0019851	0.143519	0	0	13.3491	83.0589	CD79A;CR2;CD19
Regulation Of Endocytosis (GO:0030100)	4/66	0.00202343	0.143519	0	0	8.07513	50.0897	DAB2;HIP1;APOE;PACSIN1
Intestinal Cholesterol Absorption (GO:0030299)	2/9	0.00226136	0.149702	0	0	35.4125	215.725	LIMA1;CD36
Negative Regulation Of Hemostasis (GO:1900047)	2/10	0.00281169	0.161341	0	0	30.9844	182.001	THBD;APOE
Positive Regulation Of Cholesterol Metabolic Process (GO:0090205)	2/10	0.00281169	0.161341	0	0	30.9844	182.001	STARD4;APOE
Receptor-Mediated Endocytosis (GO:0006898)	5/122	0.00317407	0.161341	0	0	5.36801	30.8808	DAB2;CTSL;ADRB2;APOE;CD36
Intestinal Lipid Absorption (GO:0098856)	2/11	0.00341828	0.161341	0	0	27.5403	156.391	LIMA1;CD36
Lipoprotein Transport (GO:0042953)	2/11	0.00341828	0.161341	0	0	27.5403	156.391	UNC119;CD36
Calcium-Dependent Cell-Cell Adhesion Via Plasma Membrane Cell Adhesion Molecules (GO:0016339)	3/38	0.00357451	0.161341	0	0	10.6755	60.1448	SELL;CDH1;CDHR3
Fatty Acid Transport (GO:0015908)	3/38	0.00357451	0.161341	0	0	10.6755	60.1448	FABP4;APOE;CD36
Lipoprotein Localization (GO:0044872)	2/12	0.00408018	0.168818	0	0	24.785	136.357	UNC119;CD36
Negative Regulation Of Coagulation (GO:0050819)	2/12	0.00408018	0.168818	0	0	24.785	136.357	THBD;APOE
Endocytosis (GO:0006897)	6/189	0.00445887	0.177106	0	0	4.13094	22.3602	DAB2;HIP1;APOE;CD14;ADRB2;CD36
Response To Amyloid-Beta (GO:1904645)	3/43	0.00507718	0.18774	0	0	9.33868	49.3362	ADRB2;CD36;MMP9
Protein Localization To Plasma Membrane (GO:0072659)	5/137	0.0051942	0.18774	0	0	4.75439	25.0091	CDH1;ATP1B1;EPHA2;PACSIN1;S100A10
Regulation Of Endothelial Cell Migration (GO:0010594)	4/88	0.00570817	0.18774	0	0	5.95359	30.7554	CEACAM1;APOE;ETS1;EPHA2
Zymogen Activation (GO:0031638)	3/45	0.0057695	0.18774	0	0	8.89308	45.8454	THBD;KLK1;CTSL
Protein Localization To Cell Periphery (GO:1990778)	5/142	0.00603338	0.18774	0	0	4.57971	23.4044	CDH1;ATP1B1;EPHA2;PACSIN1;S100A10
Regulation Of Epidermal Growth Factor Receptor Signaling Pathway (GO:0042058)	3/46	0.00613579	0.18774	0	0	8.68583	44.2423	CEACAM1;HIP1;MMP9
Regulation Of Clathrin-Dependent Endocytosis (GO:2000369)	2/15	0.00638862	0.18774	0	0	19.0625	96.3273	DAB2;UNC119
High-Density Lipoprotein Particle Remodeling (GO:0034375)	2/15	0.00638862	0.18774	0	0	19.0625	96.3273	APOE;PLTP
Regulation Of MAPK Cascade (GO:0043408)	6/204	0.00642814	0.18774	0	0	3.81507	19.2549	CEACAM1;DOK3;LPAR1;ADRB2;EPHA2;DUSP7
Regulation Of Cold-Induced Thermogenesis (GO:0120161)	5/146	0.00677015	0.190581	0	0	4.44889	22.2232	CEBPB;FABP4;ADRB2;CD36;LPIN1
Cellular Defense Response (GO:0006968)	3/48	0.0069093	0.190581	0	0	8.29895	41.2863	FCMR;CD300C;CCR3
Positive Regulation Of Transport (GO:0051050)	3/50	0.00773816	0.207676	0	0	7.945	38.6254	CEBPB;DAB2;APOE
Leukocyte Tethering Or Rolling (GO:0050901)	2/17	0.00818751	0.208973	0	0	16.5192	79.377	SELL;GCNT1
Regulation Of Cellular Component Organization (GO:0051128)	5/153	0.00820739	0.208973	0	0	4.23696	20.3489	CEACAM1;HIP1;APOE;CD36;PACSIN1
Regulation Of Epithelial Cell Differentiation (GO:0030856)	2/18	0.0091623	0.216623	0	0	15.4859	72.6702	CEBPB;CEACAM1
Regulation Of Lymphocyte Activation (GO:0051249)	2/18	0.0091623	0.216623	0	0	15.4859	72.6702	CD19;IKZF3
Nitric Oxide Mediated Signal Transduction (GO:0007263)	2/18	0.0091623	0.216623	0	0	15.4859	72.6702	APOE;CD36
Regulation Of Blood Vessel Endothelial Cell Migration (GO:0043535)	3/54	0.00956539	0.219888	0	0	7.32038	34.0369	APOE;ETS1;EPHA2
Regulation Of Lymphocyte Differentiation (GO:0045619)	2/19	0.0101862	0.219888	0	0	14.5743	66.8482	CD2;IKZF3
Leukocyte Adhesion To Vascular Endothelial Cell (GO:0061756)	2/19	0.0101862	0.219888	0	0	14.5743	66.8482	SELL;GCNT1
Regulation Of Behavior (GO:0050795)	2/19	0.0101862	0.219888	0	0	14.5743	66.8482	GPR171;APOE
Adenylate Cyclase-Modulating G Protein-Coupled Receptor Signaling Pathway (GO:0007188)	5/163	0.0106093	0.224149	0	0	3.96678	18.0331	ADGRG5;GPR171;LPAR1;ADRB2;CCR3
Negative Regulation Of Viral Life Cycle (GO:1903901)	2/20	0.0112582	0.232905	0	0	13.7639	61.7538	BST2;LY6E
Regulation Of Apoptotic Process (GO:0042981)	12/705	0.0123696	0.2505	0	0	2.2101	9.70789	SOCS3;FCMR;DAB2;LGALS1;HIP1;PNMA1;BAG3;GLO1;CD38;IKZF3;MMP9;IER3
Negative Regulation Of Programmed Cell Death (GO:0043069)	8/381	0.0126133	0.2505	0	0	2.71091	11.8548	SOCS3;FCMR;DAB2;BAG3;GLO1;CD38;MMP9;IER3
Positive Regulation Of Cholesterol Efflux (GO:0010875)	2/22	0.0135438	0.260147	0	0	12.3863	53.2835	APOE;PLTP
Regulation Of Inflammatory Response (GO:0050727)	6/240	0.013623	0.260147	0	0	3.22222	13.8427	LGALS1;APOE;DAGLB;ETS1;PLA2G7;MMP9
Regulation Of Cholesterol Metabolic Process (GO:0090181)	2/23	0.0147555	0.271338	0	0	11.7958	49.7328	STARD4;APOE
Bile Acid And Bile Salt Transport (GO:0015721)	2/23	0.0147555	0.271338	0	0	11.7958	49.7328	ABCC3;CEACAM1
Positive Regulation Of ERBB Signaling Pathway (GO:1901186)	2/24	0.0160123	0.289094	0	0	11.2591	46.5496	HIP1;MMP9
Negative Regulation Of Apoptotic Process (GO:0043066)	9/482	0.0168934	0.299556	0	0	2.40828	9.8278	SOCS3;FCMR;DAB2;BAG3;GLO1;CD38;APOE;MMP9;IER3
Osteoclast Differentiation (GO:0030316)	2/25	0.0173131	0.301612	0	0	10.769	43.6823	GLO1;EPHA2
B Cell Differentiation (GO:0030183)	3/68	0.0178067	0.304863	0	0	5.73962	23.1202	CD79A;CR2;BLNK
Phagocytosis (GO:0006909)	3/69	0.0185078	0.308778	0	0	5.65237	22.5505	TIMD4;CD36;CD14
Cell-Cell Adhesion Mediated By Cadherin (GO:0044331)	2/26	0.0186573	0.308778	0	0	10.3198	41.0884	CDH1;CDHR3
Myeloid Leukocyte Differentiation (GO:0002573)	3/71	0.0199556	0.318244	0	0	5.48557	21.4719	GLO1;MMP9;EPHA2
Protein Localization To Membrane (GO:0072657)	5/192	0.0201892	0.318244	0	0	3.34667	13.0608	CDH1;ATP1B1;EPHA2;S100A10;PACSIN1
Second-Messenger-Mediated Signaling (GO:0019932)	3/72	0.0207023	0.318244	0	0	5.4058	20.961	CD36;APOE;MCTP2
Monocarboxylic Acid Transport (GO:0015718)	3/73	0.0214641	0.318244	0	0	5.3283	20.468	ABCC3;CEACAM1;FABP4
Regulation Of Rho Protein Signal Transduction (GO:0035023)	3/73	0.0214641	0.318244	0	0	5.3283	20.468	LPAR1;EPS8L1;APOE
Regulation Of Lipid Biosynthetic Process (GO:0046890)	2/28	0.0214726	0.318244	0	0	9.525	36.5853	CEACAM1;APOE
Negative Regulation Of Wound Healing (GO:0061045)	2/28	0.0214726	0.318244	0	0	9.525	36.5853	THBD;APOE
Response To Interferon-Beta (GO:0035456)	2/29	0.0229423	0.325452	0	0	9.17176	34.6213	BST2;XAF1
Integrated Stress Response Signaling (GO:0140467)	2/29	0.0229423	0.325452	0	0	9.17176	34.6213	NFE2;CEBPB
Regulation Of Blood Coagulation (GO:0030193)	2/29	0.0229423	0.325452	0	0	9.17176	34.6213	THBD;APOE
Phagocytosis, Engulfment (GO:0006911)	2/30	0.0244522	0.332616	0	0	8.84375	32.8195	TIMD4;CD36
Regulation Of Vasculature Development (GO:1901342)	2/30	0.0244522	0.332616	0	0	8.84375	32.8195	ETS1;EPHA2
Negative Regulation Of Blood Coagulation (GO:0030195)	2/30	0.0244522	0.332616	0	0	8.84375	32.8195	THBD;APOE
Positive Regulation Of Cholesterol Transport (GO:0032376)	2/31	0.0260016	0.336681	0	0	8.53836	31.1616	APOE;PLTP
Positive Regulation Of Endocytosis (GO:0045807)	3/79	0.0263548	0.336681	0	0	4.90616	17.8393	DAB2;HIP1;APOE
Regulation Of Cholesterol Efflux (GO:0010874)	2/32	0.0275899	0.336681	0	0	8.25333	29.632	APOE;PLTP
Positive Regulation Of Epidermal Growth Factor Receptor Signaling Pathway (GO:0045742)	2/33	0.0292163	0.336681	0	0	7.98669	28.2172	HIP1;MMP9
Positive Regulation Of Ion Transmembrane Transporter Activity (GO:0032414)	2/33	0.0292163	0.336681	0	0	7.98669	28.2172	ADRB2;ATP1B1
Positive Regulation Of Small Molecule Metabolic Process (GO:0062013)	2/33	0.0292163	0.336681	0	0	7.98669	28.2172	STARD4;APOE
Cellular Response To Amyloid-Beta (GO:1904646)	2/34	0.03088	0.336681	0	0	7.73672	26.9056	ADRB2;CD36
Adherens Junction Organization (GO:0034332)	2/35	0.0325805	0.336681	0	0	7.50189	25.6868	CDH1;CDHR3
Negative Regulation Of Protein Kinase B Signaling (GO:0051898)	2/36	0.0343169	0.336681	0	0	7.28088	24.552	BANK1;EPHA2
Regulation Of Cellular Component Biogenesis (GO:0044087)	2/37	0.0360886	0.336681	0	0	7.0725	23.4933	APOE;CD36
Positive Regulation Of Response To External Stimulus (GO:0032103)	4/155	0.0374839	0.336681	0	0	3.3007	10.839	THBD;LGALS1;ETS1;PLA2G7
Lymphocyte Differentiation (GO:0030098)	3/91	0.0377685	0.336681	0	0	4.23456	13.8736	CD79A;CR2;BLNK
Regulation Of Protein Import Into Nucleus (GO:0042306)	2/38	0.0378949	0.336681	0	0	6.87569	22.5037	BAG3;CDH1
Lymphocyte Proliferation (GO:0046651)	2/38	0.0378949	0.336681	0	0	6.87569	22.5037	CD79A;CR2
Positive Regulation Of Multicellular Organismal Process (GO:0051240)	7/387	0.0385095	0.336681	0	0	2.3125	7.53145	DAB2;CEBPB;FABP4;APOE;ADRB2;CD36;LPIN1
Positive Regulation Of ATP-dependent Activity (GO:0032781)	2/39	0.0397352	0.336681	0	0	6.68953	21.5772	DNAJB1;ATP1B1
Retina Homeostasis (GO:0001895)	2/39	0.0397352	0.336681	0	0	6.68953	21.5772	IGKC;JCHAIN
Positive Regulation Of Pattern Recognition Receptor Signaling Pathway (GO:0062208)	2/39	0.0397352	0.336681	0	0	6.68953	21.5772	TREML4;CD14
Regulation Of Plasma Membrane Repair (GO:1905684)	1/5	0.0398529	0.336681	0	0	30.7981	99.2488	S100A10
Response To Lithium Ion (GO:0010226)	1/5	0.0398529	0.336681	0	0	30.7981	99.2488	CDH1
Glycolipid Transport (GO:0046836)	1/5	0.0398529	0.336681	0	0	30.7981	99.2488	PLTP
Positive Regulation Of Receptor Binding (GO:1900122)	1/5	0.0398529	0.336681	0	0	30.7981	99.2488	MMP9
Positive Regulation Of Toll-Like Receptor 7 Signaling Pathway (GO:0034157)	1/5	0.0398529	0.336681	0	0	30.7981	99.2488	TREML4
Leukocyte Apoptotic Process (GO:0071887)	1/5	0.0398529	0.336681	0	0	30.7981	99.2488	CTSL
Lipid Droplet Disassembly (GO:1905691)	1/5	0.0398529	0.336681	0	0	30.7981	99.2488	PLIN2
Lipoprotein Metabolic Process (GO:0042157)	1/5	0.0398529	0.336681	0	0	30.7981	99.2488	APOE
Regulation Of NK T Cell Activation (GO:0051133)	1/5	0.0398529	0.336681	0	0	30.7981	99.2488	HSPH1
Negative Regulation Of Actin Filament Depolymerization (GO:0030835)	1/5	0.0398529	0.336681	0	0	30.7981	99.2488	LIMA1
Cellular Response To Heat (GO:0034605)	2/40	0.0416088	0.336681	0	0	6.51316	20.7082	DNAJB1;BAG3
Cyclic-Nucleotide-Mediated Signaling (GO:0019935)	2/40	0.0416088	0.336681	0	0	6.51316	20.7082	APOE;CD36
Keratinocyte Differentiation (GO:0030216)	2/42	0.0454532	0.336681	0	0	6.18687	19.1241	SCEL;EPHA2
Positive Regulation Of Cell-Matrix Adhesion (GO:0001954)	2/43	0.0474228	0.336681	0	0	6.03567	18.4007	CD36;S100A10
Ephrin Receptor Signaling Pathway (GO:0048013)	2/43	0.0474228	0.336681	0	0	6.03567	18.4007	MMP9;EPHA2
Positive Regulation Of Receptor-Mediated Endocytosis (GO:0048260)	2/43	0.0474228	0.336681	0	0	6.03567	18.4007	DAB2;HIP1
Positive Regulation Of Stress Fiber Assembly (GO:0051496)	2/43	0.0474228	0.336681	0	0	6.03567	18.4007	LPAR1;S100A10
Regulation Of Cell-Cell Adhesion (GO:0022407)	2/43	0.0474228	0.336681	0	0	6.03567	18.4007	CEACAM1;CDH1
L-methionine Salvage (GO:0071267)	1/6	0.047632	0.336681	0	0	24.6373	75.002	MRI1
Adherens Junction Maintenance (GO:0034334)	1/6	0.047632	0.336681	0	0	24.6373	75.002	KIFC3
Cellular Response To Bacterial Lipopeptide (GO:0071221)	1/6	0.047632	0.336681	0	0	24.6373	75.002	CD36
Regulation Of Toll-Like Receptor 7 Signaling Pathway (GO:0034155)	1/6	0.047632	0.336681	0	0	24.6373	75.002	TREML4
Cholesterol Catabolic Process (GO:0006707)	1/6	0.047632	0.336681	0	0	24.6373	75.002	APOE
Positive Regulation Of Amyloid-Beta Clearance (GO:1900223)	1/6	0.047632	0.336681	0	0	24.6373	75.002	APOE
Retinal Rod Cell Differentiation (GO:0060221)	1/6	0.047632	0.336681	0	0	24.6373	75.002	RPGRIP1
Sterol Catabolic Process (GO:0016127)	1/6	0.047632	0.336681	0	0	24.6373	75.002	APOE
Hemostasis (GO:0007599)	1/6	0.047632	0.336681	0	0	24.6373	75.002	NFE2
Positive Regulation Of Receptor Catabolic Process (GO:2000646)	1/6	0.047632	0.336681	0	0	24.6373	75.002	APOE
Positive Regulation Of Triglyceride Catabolic Process (GO:0010898)	1/6	0.047632	0.336681	0	0	24.6373	75.002	DAGLB
Leukotriene Transport (GO:0071716)	1/6	0.047632	0.336681	0	0	24.6373	75.002	ABCC3
Mitotic Nuclear Membrane Disassembly (GO:0007077)	1/6	0.047632	0.336681	0	0	24.6373	75.002	LPIN1
Regulation Of MHC Class I Biosynthetic Process (GO:0045343)	1/6	0.047632	0.336681	0	0	24.6373	75.002	HSPH1
Regulation Of Viral Entry Into Host Cell (GO:0046596)	2/44	0.0494231	0.336681	0	0	5.89167	17.7182	LGALS1;LY6E
Positive Regulation Of Biosynthetic Process (GO:0009891)	2/44	0.0494231	0.336681	0	0	5.89167	17.7182	APOE;CD36
Response To Unfolded Protein (GO:0006986)	2/44	0.0494231	0.336681	0	0	5.89167	17.7182	DNAJB1;HSPH1
Positive Regulation Of Nucleocytoplasmic Transport (GO:0046824)	2/44	0.0494231	0.336681	0	0	5.89167	17.7182	BAG3;CDH1
Regulation Of B Cell Proliferation (GO:0030888)	2/44	0.0494231	0.336681	0	0	5.89167	17.7182	CD38;IKZF3
Protein Catabolic Process (GO:0030163)	3/102	0.0501002	0.336681	0	0	3.76196	11.2623	CEACAM1;CTSL;APOE
Organic Hydroxy Compound Transport (GO:0015850)	2/45	0.0514535	0.336681	0	0	5.75436	17.0736	ABCC3;CEACAM1
Triglyceride Metabolic Process (GO:0006641)	2/45	0.0514535	0.336681	0	0	5.75436	17.0736	APOE;LPIN1
Cell-Cell Adhesion Via Plasma-Membrane Adhesion Molecules (GO:0098742)	4/172	0.0514546	0.336681	0	0	2.96414	8.79475	CEACAM1;SELL;CDH1;CDHR3
Positive Regulation Of Inflammatory Response (GO:0050729)	3/104	0.0525285	0.336681	0	0	3.68709	10.8636	LGALS1;ETS1;PLA2G7
Positive Regulation Of I-kappaB kinase/NF-kappaB Signaling (GO:0043123)	4/175	0.0541787	0.336681	0	0	2.91169	8.48893	BST2;LGALS1;LPAR1;WLS
Regulation Of Extent Of Cell Growth (GO:0061387)	1/7	0.0553485	0.336681	0	0	20.53	59.4161	APOE
T-helper 17 Cell Lineage Commitment (GO:0072540)	1/7	0.0553485	0.336681	0	0	20.53	59.4161	SOCS3
Aldehyde Catabolic Process (GO:0046185)	1/7	0.0553485	0.336681	0	0	20.53	59.4161	ALDH3B1
Regulation Of Myeloid Leukocyte Differentiation (GO:0002761)	1/7	0.0553485	0.336681	0	0	20.53	59.4161	CEBPB
Regulation Of Natural Killer Cell Mediated Cytotoxicity Directed Against Tumor Cell Target (GO:0002858)	1/7	0.0553485	0.336681	0	0	20.53	59.4161	CEACAM1
Platelet Activating Factor Metabolic Process (GO:0046469)	1/7	0.0553485	0.336681	0	0	20.53	59.4161	PLA2G7
Positive Regulation Of CoA-transferase Activity (GO:1905920)	1/7	0.0553485	0.336681	0	0	20.53	59.4161	APOE
Positive Regulation Of Leukocyte Differentiation (GO:1902107)	1/7	0.0553485	0.336681	0	0	20.53	59.4161	LGALS1
Very-Low-Density Lipoprotein Particle Remodeling (GO:0034372)	1/7	0.0553485	0.336681	0	0	20.53	59.4161	APOE
Positive Regulation Of Plasminogen Activation (GO:0010756)	1/7	0.0553485	0.336681	0	0	20.53	59.4161	S100A10
Positive Regulation Of Steroid Biosynthetic Process (GO:0010893)	1/7	0.0553485	0.336681	0	0	20.53	59.4161	STARD4
Lens Fiber Cell Development (GO:0070307)	1/7	0.0553485	0.336681	0	0	20.53	59.4161	EPHA2
Regulation Of Cdc42 Protein Signal Transduction (GO:0032489)	1/7	0.0553485	0.336681	0	0	20.53	59.4161	APOE
Regulation Of CoA-transferase Activity (GO:1905918)	1/7	0.0553485	0.336681	0	0	20.53	59.4161	APOE
Negative Regulation Of Complement Activation, Classical Pathway (GO:0045959)	1/7	0.0553485	0.336681	0	0	20.53	59.4161	CR2
Antibacterial Humoral Response (GO:0019731)	2/49	0.0598641	0.336681	0	0	5.26356	14.8205	IGHM;JCHAIN
Neurogenesis (GO:0022008)	2/49	0.0598641	0.336681	0	0	5.26356	14.8205	LPAR1;DAGLB
Negative Regulation Of T Cell Activation (GO:0050868)	2/49	0.0598641	0.336681	0	0	5.26356	14.8205	CEACAM1;CEBPB
Cytoskeleton Organization (GO:0007010)	3/111	0.0614648	0.336681	0	0	3.44689	9.61438	TIMD4;APOE;PACSIN1
Cell Chemotaxis (GO:0060326)	2/50	0.062036	0.336681	0	0	5.15365	14.3273	LPAR1;EPHA2
Plasma Membrane Bounded Cell Projection Morphogenesis (GO:0120039)	2/50	0.062036	0.336681	0	0	5.15365	14.3273	GAS7;PACSIN1
Negative Regulation Of Cell Projection Organization (GO:0031345)	2/50	0.062036	0.336681	0	0	5.15365	14.3273	LPAR1;APOE
Small GTPase Mediated Signal Transduction (GO:0007264)	3/112	0.0627958	0.336681	0	0	3.41509	9.45253	TIAM2;DOK3;RASGRP3
Regulation Of Complement Activation, Classical Pathway (GO:0030450)	1/8	0.0630028	0.336681	0	0	17.5963	48.6462	CR2
Regulation Of Endothelial Cell Differentiation (GO:0045601)	1/8	0.0630028	0.336681	0	0	17.5963	48.6462	CEACAM1
Negative Regulation Of Leukocyte Degranulation (GO:0043301)	1/8	0.0630028	0.336681	0	0	17.5963	48.6462	CEACAM1
Negative Regulation Of Long-Term Synaptic Potentiation (GO:1900272)	1/8	0.0630028	0.336681	0	0	17.5963	48.6462	APOE
Negative Regulation Of Platelet Aggregation (GO:0090331)	1/8	0.0630028	0.336681	0	0	17.5963	48.6462	CEACAM1
T-helper 17 Cell Differentiation (GO:0072539)	1/8	0.0630028	0.336681	0	0	17.5963	48.6462	SOCS3
Alcohol Catabolic Process (GO:0046164)	1/8	0.0630028	0.336681	0	0	17.5963	48.6462	APOE
Negative Regulation Of Systemic Arterial Blood Pressure (GO:0003085)	1/8	0.0630028	0.336681	0	0	17.5963	48.6462	ADRB2
Neuronal Action Potential (GO:0019228)	1/8	0.0630028	0.336681	0	0	17.5963	48.6462	KCNA2
Nuclear Membrane Disassembly (GO:0051081)	1/8	0.0630028	0.336681	0	0	17.5963	48.6462	LPIN1
Regulation Of Pattern Recognition Receptor Signaling Pathway (GO:0062207)	1/8	0.0630028	0.336681	0	0	17.5963	48.6462	CD36
Triglyceride-Rich Lipoprotein Particle Remodeling (GO:0034370)	1/8	0.0630028	0.336681	0	0	17.5963	48.6462	APOE
Positive Regulation Of Respiratory Burst (GO:0060267)	1/8	0.0630028	0.336681	0	0	17.5963	48.6462	JCHAIN
Positive Regulation Of Sequestering Of Triglyceride (GO:0010890)	1/8	0.0630028	0.336681	0	0	17.5963	48.6462	PLIN2
Manganese Ion Transport (GO:0006828)	1/8	0.0630028	0.336681	0	0	17.5963	48.6462	SLC41A2
Multi-Pass Transmembrane Protein Insertion Into ER Membrane (GO:0160063)	1/8	0.0630028	0.336681	0	0	17.5963	48.6462	WDR83OS
Positive Regulation Of Cellular Component Organization (GO:0051130)	3/113	0.0641402	0.336681	0	0	3.38388	9.29444	DAB2;APOE;S100A10
Positive Regulation Of Intracellular Signal Transduction (GO:1902533)	8/525	0.0642309	0.336681	0	0	1.94137	5.32959	BST2;DAB2;DOK3;LGALS1;HIP1;LPAR1;ADRB2;WLS
Positive Regulation Of Actin Filament Bundle Assembly (GO:0032233)	2/51	0.0642345	0.336681	0	0	5.04821	13.8584	LPAR1;S100A10
Receptor Internalization (GO:0031623)	2/51	0.0642345	0.336681	0	0	5.04821	13.8584	CEACAM1;CD36
Negative Regulation Of MAP Kinase Activity (GO:0043407)	2/51	0.0642345	0.336681	0	0	5.04821	13.8584	APOE;DUSP7
Protein Processing (GO:0016485)	3/117	0.0696498	0.336681	0	0	3.26448	8.69748	THBD;KLK1;CTSL
Negative Regulation Of Humoral Immune Response Mediated By Circulating Immunoglobulin (GO:0002924)	1/9	0.0705955	0.336681	0	0	15.396	40.8114	CR2
Negative Regulation Of Muscle Cell Apoptotic Process (GO:0010656)	1/9	0.0705955	0.336681	0	0	15.396	40.8114	BAG3
Regulation Of Granulocyte Differentiation (GO:0030852)	1/9	0.0705955	0.336681	0	0	15.396	40.8114	CEACAM1
Negative Regulation Of Tyrosine Phosphorylation Of STAT Protein (GO:0042532)	1/9	0.0705955	0.336681	0	0	15.396	40.8114	SOCS3
Regulation Of Receptor Binding (GO:1900120)	1/9	0.0705955	0.336681	0	0	15.396	40.8114	MMP9
Phosphatidylcholine Catabolic Process (GO:0034638)	1/9	0.0705955	0.336681	0	0	15.396	40.8114	PLA2G7
Cellular Response To Oxidised Low-Density Lipoprotein Particle Stimulus (GO:0140052)	1/9	0.0705955	0.336681	0	0	15.396	40.8114	CD36
Positive Regulation Of Keratinocyte Migration (GO:0051549)	1/9	0.0705955	0.336681	0	0	15.396	40.8114	MMP9
High-Density Lipoprotein Particle Assembly (GO:0034380)	1/9	0.0705955	0.336681	0	0	15.396	40.8114	APOE
Positive Regulation Of Protein Kinase A Signaling (GO:0010739)	1/9	0.0705955	0.336681	0	0	15.396	40.8114	ADRB2
Positive Regulation Of Sodium Ion Transmembrane Transport (GO:1902307)	1/9	0.0705955	0.336681	0	0	15.396	40.8114	ATP1B1
Positive Regulation Of Vasculogenesis (GO:2001214)	1/9	0.0705955	0.336681	0	0	15.396	40.8114	CEACAM1
Lipid Import Into Cell (GO:0140354)	1/9	0.0705955	0.336681	0	0	15.396	40.8114	CD36
Long-Chain Fatty Acid Import Into Cell (GO:0044539)	1/9	0.0705955	0.336681	0	0	15.396	40.8114	CD36
Regulation Of Bile Acid Biosynthetic Process (GO:0070857)	1/9	0.0705955	0.336681	0	0	15.396	40.8114	STARD4
Negative Regulation Of Neuron Projection Development (GO:0010977)	2/54	0.0709835	0.336681	0	0	4.75625	12.5817	LPAR1;APOE
Epidermal Cell Differentiation (GO:0009913)	2/54	0.0709835	0.336681	0	0	4.75625	12.5817	SCEL;EPHA2
Chemical Synaptic Transmission (GO:0007268)	5/273	0.0715861	0.336681	0	0	2.32555	6.13215	HTR7;CDHR3;UNC119;APOE;CACNA1E
Pattern Recognition Receptor Signaling Pathway (GO:0002221)	2/56	0.0756055	0.336681	0	0	4.57963	11.8256	CD14;CLEC4E
Cellular Response To Peptide (GO:1901653)	2/56	0.0756055	0.336681	0	0	4.57963	11.8256	CD36;ADRB2
Regulation Of Cysteine-Type Endopeptidase Activity Involved In Apoptotic Signaling Pathway (GO:2001267)	1/10	0.0781271	0.336681	0	0	13.6846	34.8878	MMP9
Negative Regulation Of Homotypic Cell-Cell Adhesion (GO:0034111)	1/10	0.0781271	0.336681	0	0	13.6846	34.8878	CEACAM1
Negative Regulation Of Inclusion Body Assembly (GO:0090084)	1/10	0.0781271	0.336681	0	0	13.6846	34.8878	DNAJB1
Regulation Of Dendritic Cell Differentiation (GO:2001198)	1/10	0.0781271	0.336681	0	0	13.6846	34.8878	LGALS1
Regulation Of Inclusion Body Assembly (GO:0090083)	1/10	0.0781271	0.336681	0	0	13.6846	34.8878	DNAJB1
T-helper Cell Lineage Commitment (GO:0002295)	1/10	0.0781271	0.336681	0	0	13.6846	34.8878	SOCS3
Nucleoside Triphosphate Metabolic Process (GO:0009141)	1/10	0.0781271	0.336681	0	0	13.6846	34.8878	SMPDL3A
Cardiac Muscle Cell Membrane Repolarization (GO:0099622)	1/10	0.0781271	0.336681	0	0	13.6846	34.8878	ATP1B1
Regulation Of Respiratory Burst (GO:0060263)	1/10	0.0781271	0.336681	0	0	13.6846	34.8878	JCHAIN
Cellular Response To UV-A (GO:0071492)	1/10	0.0781271	0.336681	0	0	13.6846	34.8878	MMP9
Regulation Of Triglyceride Catabolic Process (GO:0010896)	1/10	0.0781271	0.336681	0	0	13.6846	34.8878	DAGLB
Positive Regulation Of Dendrite Development (GO:1900006)	1/10	0.0781271	0.336681	0	0	13.6846	34.8878	PACSIN1
Signal Release (GO:0023061)	1/10	0.0781271	0.336681	0	0	13.6846	34.8878	WLS
Fatty Acid Homeostasis (GO:0055089)	1/10	0.0781271	0.336681	0	0	13.6846	34.8878	APOE
Positive Regulation Of Non-Canonical Wnt Signaling Pathway (GO:2000052)	1/10	0.0781271	0.336681	0	0	13.6846	34.8878	DAB2
Positive Regulation Of Phospholipid Transport (GO:2001140)	1/10	0.0781271	0.336681	0	0	13.6846	34.8878	APOE
Positive Regulation Of Transcription From RNA Polymerase II Promoter In Response To Endoplasmic Reticulum Stress (GO:1990440)	1/10	0.0781271	0.336681	0	0	13.6846	34.8878	CEBPB
Lipoprotein Catabolic Process (GO:0042159)	1/10	0.0781271	0.336681	0	0	13.6846	34.8878	APOE
Meiotic Sister Chromatid Cohesion (GO:0051177)	1/10	0.0781271	0.336681	0	0	13.6846	34.8878	STAG3
Receptor-Mediated Endocytosis Of Virus By Host Cell (GO:0019065)	1/10	0.0781271	0.336681	0	0	13.6846	34.8878	CTSL
Organonitrogen Compound Biosynthetic Process (GO:1901566)	3/123	0.0783003	0.336681	0	0	3.10031	7.89713	ALDH3B1;GCNT1;APOE
Positive Regulation Of Defense Response (GO:0031349)	3/124	0.0797858	0.336681	0	0	3.07454	7.77369	LGALS1;ETS1;PLA2G7
Enzyme-Linked Receptor Protein Signaling Pathway (GO:0007167)	3/124	0.0797858	0.336681	0	0	3.07454	7.77369	DOK3;BLNK;EPHA2
Positive Regulation Of Type II Interferon Production (GO:0032729)	2/58	0.0803205	0.336681	0	0	4.41563	11.135	CD2;CD14
Response To Cytokine (GO:0034097)	3/125	0.0812837	0.336681	0	0	3.04918	7.65286	BST2;SELL;XAF1
Transmembrane Receptor Protein Tyrosine Kinase Signaling Pathway (GO:0007169)	5/284	0.0815624	0.336681	0	0	2.23261	5.59578	DOK3;BLNK;ADRB2;MMP9;EPHA2
Phospholipid Transport (GO:0015914)	2/59	0.0827116	0.336681	0	0	4.33794	10.8119	APOE;PLTP
Regulation Of Type I Interferon Production (GO:0032479)	2/59	0.0827116	0.336681	0	0	4.33794	10.8119	CD14;XAF1
Positive Regulation Of Protein Binding (GO:0032092)	2/59	0.0827116	0.336681	0	0	4.33794	10.8119	APOE;MMP9
Positive Regulation Of Proteolysis (GO:0045862)	2/59	0.0827116	0.336681	0	0	4.33794	10.8119	CTSL;APOE
Regulation Of Anatomical Structure Morphogenesis (GO:0022603)	3/127	0.0843159	0.336681	0	0	2.9997	7.4188	CEACAM1;ETS1;EPHA2
Homophilic Cell Adhesion Via Plasma Membrane Adhesion Molecules (GO:0007156)	2/60	0.0851244	0.336681	0	0	4.26293	10.5023	CEACAM1;CDH1
Regulation Of Angiogenesis (GO:0045765)	4/205	0.0855728	0.336681	0	0	2.47333	6.0804	CEACAM1;ETS1;CCR3;EPHA2
Negative Regulation Of Fibrinolysis (GO:0051918)	1/11	0.085598	0.336681	0	0	12.3155	30.2727	THBD
Negative Regulation Of Nitrogen Compound Metabolic Process (GO:0051172)	1/11	0.085598	0.336681	0	0	12.3155	30.2727	APOE
Regulation Of Keratinocyte Migration (GO:0051547)	1/11	0.085598	0.336681	0	0	12.3155	30.2727	MMP9
Negative Regulation Of Vascular Permeability (GO:0043116)	1/11	0.085598	0.336681	0	0	12.3155	30.2727	CEACAM1
Neurotransmitter Biosynthetic Process (GO:0042136)	1/11	0.085598	0.336681	0	0	12.3155	30.2727	DAGLB
Nucleoside Phosphate Catabolic Process (GO:1901292)	1/11	0.085598	0.336681	0	0	12.3155	30.2727	SMPDL3A
Phospholipid Efflux (GO:0033700)	1/11	0.085598	0.336681	0	0	12.3155	30.2727	APOE
Cellular Response To Thyroid Hormone Stimulus (GO:0097067)	1/11	0.085598	0.336681	0	0	12.3155	30.2727	CTSL
Desensitization Of G Protein-Coupled Receptor Signaling Pathway (GO:0002029)	1/11	0.085598	0.336681	0	0	12.3155	30.2727	ADRB2
Epithelial Cell-Cell Adhesion (GO:0090136)	1/11	0.085598	0.336681	0	0	12.3155	30.2727	KIFC3
Positive Regulation Of Lipid Transport (GO:0032370)	1/11	0.085598	0.336681	0	0	12.3155	30.2727	APOE
Intestinal Absorption (GO:0050892)	1/11	0.085598	0.336681	0	0	12.3155	30.2727	CD36
Magnesium Ion Transport (GO:0015693)	1/11	0.085598	0.336681	0	0	12.3155	30.2727	SLC41A2
Regulation Of Actin Filament Depolymerization (GO:0030834)	1/11	0.085598	0.336681	0	0	12.3155	30.2727	LIMA1
Regulation Of Amyloid Precursor Protein Catabolic Process (GO:1902991)	1/11	0.085598	0.336681	0	0	12.3155	30.2727	APOE
Positive Regulation Of Cell Junction Assembly (GO:1901890)	2/61	0.0875584	0.336681	0	0	4.19047	10.2057	EPHA2;S100A10
Positive Regulation Of Interleukin-8 Production (GO:0032757)	2/61	0.0875584	0.336681	0	0	4.19047	10.2057	CD2;CD14
Regulation Of Canonical Wnt Signaling Pathway (GO:0060828)	4/207	0.0879257	0.336681	0	0	2.44871	5.95346	SCEL;DAB2;APOE;WLS
Protein Polymerization (GO:0051258)	2/63	0.092488	0.336681	0	0	4.05266	9.64808	TPPP3;GAS7
Nuclear Body Organization (GO:0030575)	1/12	0.0930087	0.336681	0	0	11.1954	26.5897	ETS1
cAMP Metabolic Process (GO:0046058)	1/12	0.0930087	0.336681	0	0	11.1954	26.5897	EPHA2
Regulation Of Sensory Perception (GO:0051931)	1/12	0.0930087	0.336681	0	0	11.1954	26.5897	GPR171
Regulation Of Transcription From RNA Polymerase II Promoter In Response To Stress (GO:0043618)	1/12	0.0930087	0.336681	0	0	11.1954	26.5897	BAG3
Positive Regulation By Symbiont Of Entry Into Host (GO:0075294)	1/12	0.0930087	0.336681	0	0	11.1954	26.5897	LGALS1
Relaxation Of Cardiac Muscle (GO:0055119)	1/12	0.0930087	0.336681	0	0	11.1954	26.5897	ATP1B1
Response To Thyroid Hormone (GO:0097066)	1/12	0.0930087	0.336681	0	0	11.1954	26.5897	CTSL
Sodium Ion Export Across Plasma Membrane (GO:0036376)	1/12	0.0930087	0.336681	0	0	11.1954	26.5897	ATP1B1
Sphingomyelin Metabolic Process (GO:0006684)	1/12	0.0930087	0.336681	0	0	11.1954	26.5897	SMPDL3A
Fatty Acid Transmembrane Transport (GO:1902001)	1/12	0.0930087	0.336681	0	0	11.1954	26.5897	CD36
Positive Regulation Of Protein Export From Nucleus (GO:0046827)	1/12	0.0930087	0.336681	0	0	11.1954	26.5897	BAG3
Positive Regulation Of Reactive Oxygen Species Biosynthetic Process (GO:1903428)	1/12	0.0930087	0.336681	0	0	11.1954	26.5897	CD36
Positive Regulation Of Ruffle Assembly (GO:1900029)	1/12	0.0930087	0.336681	0	0	11.1954	26.5897	EPS8L1
Positive Regulation Of Sodium Ion Transmembrane Transporter Activity (GO:2000651)	1/12	0.0930087	0.336681	0	0	11.1954	26.5897	ATP1B1
Positive Regulation Of Viral Entry Into Host Cell (GO:0046598)	1/12	0.0930087	0.336681	0	0	11.1954	26.5897	LGALS1
Low-Density Lipoprotein Particle Remodeling (GO:0034374)	1/12	0.0930087	0.336681	0	0	11.1954	26.5897	PLA2G7
Negative Regulation Of Complement Activation (GO:0045916)	1/12	0.0930087	0.336681	0	0	11.1954	26.5897	CR2
Regulation Of Protein Kinase B Signaling (GO:0051896)	3/136	0.098542	0.336681	0	0	2.79543	6.47778	HIP1;BANK1;EPHA2
Response To Reactive Oxygen Species (GO:0000302)	2/66	0.100029	0.336681	0	0	3.86211	8.8917	APOE;MMP9
Regulation Of Lamellipodium Organization (GO:1902743)	1/13	0.10036	0.336681	0	0	10.2619	23.5921	EPHA2
Acute-Phase Response (GO:0006953)	1/13	0.10036	0.336681	0	0	10.2619	23.5921	CEBPB
Regulation Of Nitrogen Compound Metabolic Process (GO:0051171)	1/13	0.10036	0.336681	0	0	10.2619	23.5921	APOE
Plasma Membrane Tubulation (GO:0097320)	1/13	0.10036	0.336681	0	0	10.2619	23.5921	PACSIN1
Regulation Of Vasculogenesis (GO:2001212)	1/13	0.10036	0.336681	0	0	10.2619	23.5921	CEACAM1
Relaxation Of Muscle (GO:0090075)	1/13	0.10036	0.336681	0	0	10.2619	23.5921	ATP1B1
Response To UV-A (GO:0070141)	1/13	0.10036	0.336681	0	0	10.2619	23.5921	MMP9
Clathrin Coat Assembly (GO:0048268)	1/13	0.10036	0.336681	0	0	10.2619	23.5921	HIP1
Ether Lipid Metabolic Process (GO:0046485)	1/13	0.10036	0.336681	0	0	10.2619	23.5921	PLA2G7
Eye Photoreceptor Cell Development (GO:0042462)	1/13	0.10036	0.336681	0	0	10.2619	23.5921	RPGRIP1
Glomerular Filtration (GO:0003094)	1/13	0.10036	0.336681	0	0	10.2619	23.5921	JCHAIN
Positive Regulation Of Potassium Ion Transmembrane Transporter Activity (GO:1901018)	1/13	0.10036	0.336681	0	0	10.2619	23.5921	ATP1B1
Intracellular Potassium Ion Homeostasis (GO:0030007)	1/13	0.10036	0.336681	0	0	10.2619	23.5921	ATP1B1
Lipid Oxidation (GO:0034440)	1/13	0.10036	0.336681	0	0	10.2619	23.5921	PLA2G7
Mature B Cell Differentiation Involved In Immune Response (GO:0002313)	1/13	0.10036	0.336681	0	0	10.2619	23.5921	POU2AF1
Regulation Of ERBB Signaling Pathway (GO:1901184)	1/13	0.10036	0.336681	0	0	10.2619	23.5921	CEACAM1
Regulation Of cAMP-dependent Protein Kinase Activity (GO:2000479)	1/13	0.10036	0.336681	0	0	10.2619	23.5921	ADRB2
Negative Regulation Of Cell Activation (GO:0050866)	1/13	0.10036	0.336681	0	0	10.2619	23.5921	THBD
Cell-Cell Junction Organization (GO:0045216)	2/68	0.105149	0.336681	0	0	3.7447	8.43446	CDH1;CDHR3
Skin Development (GO:0043588)	2/68	0.105149	0.336681	0	0	3.7447	8.43446	SCEL;EPHA2
Negative Regulation Of Fatty Acid Biosynthetic Process (GO:0045717)	1/14	0.107652	0.336681	0	0	9.47205	21.1118	CEACAM1
Negative Regulation Of Leukocyte Mediated Cytotoxicity (GO:0001911)	1/14	0.107652	0.336681	0	0	9.47205	21.1118	CEACAM1
Regulation Of Feeding Behavior (GO:0060259)	1/14	0.107652	0.336681	0	0	9.47205	21.1118	GPR171
Negative Regulation Of Receptor Signaling Pathway Via STAT (GO:1904893)	1/14	0.107652	0.336681	0	0	9.47205	21.1118	SOCS3
Blood Coagulation, Fibrin Clot Formation (GO:0072378)	1/14	0.107652	0.336681	0	0	9.47205	21.1118	THBD
Regulation Of Sensory Perception Of Pain (GO:0051930)	1/14	0.107652	0.336681	0	0	9.47205	21.1118	GPR171
Regulation Of Sequestering Of Triglyceride (GO:0010889)	1/14	0.107652	0.336681	0	0	9.47205	21.1118	PLIN2
Ceramide Transport (GO:0035627)	1/14	0.107652	0.336681	0	0	9.47205	21.1118	PLTP
Synaptonemal Complex Assembly (GO:0007130)	1/14	0.107652	0.336681	0	0	9.47205	21.1118	STAG3
Synaptonemal Complex Organization (GO:0070193)	1/14	0.107652	0.336681	0	0	9.47205	21.1118	STAG3
Positive Regulation Of Membrane Protein Ectodomain Proteolysis (GO:0051044)	1/14	0.107652	0.336681	0	0	9.47205	21.1118	APOE
Icosanoid Transport (GO:0071715)	1/14	0.107652	0.336681	0	0	9.47205	21.1118	ABCC3
Lipoprotein Biosynthetic Process (GO:0042158)	1/14	0.107652	0.336681	0	0	9.47205	21.1118	APOE
Prostanoid Biosynthetic Process (GO:0046457)	1/14	0.107652	0.336681	0	0	9.47205	21.1118	DAGLB
Protein Activation Cascade (GO:0072376)	1/14	0.107652	0.336681	0	0	9.47205	21.1118	THBD
Protein Homotrimerization (GO:0070207)	1/14	0.107652	0.336681	0	0	9.47205	21.1118	ITLN1
Mammary Gland Epithelium Development (GO:0061180)	1/14	0.107652	0.336681	0	0	9.47205	21.1118	EPHA2
Membrane Raft Organization (GO:0031579)	1/14	0.107652	0.336681	0	0	9.47205	21.1118	S100A10
Membrane Repolarization During Cardiac Muscle Cell Action Potential (GO:0086013)	1/14	0.107652	0.336681	0	0	9.47205	21.1118	ATP1B1
Protein Trimerization (GO:0070206)	1/14	0.107652	0.336681	0	0	9.47205	21.1118	ITLN1
Negative Regulation Of T Cell Mediated Immunity (GO:0002710)	1/14	0.107652	0.336681	0	0	9.47205	21.1118	CEACAM1
Positive Regulation Of MAPK Cascade (GO:0043410)	5/310	0.107904	0.336681	0	0	2.03957	4.54113	DOK3;LPAR1;APOE;ADRB2;CD36
Negative Regulation Of Epithelial Cell Proliferation (GO:0050680)	2/70	0.110339	0.336681	0	0	3.63419	8.01048	CEACAM1;APOE
Protein Transport (GO:0015031)	5/313	0.111185	0.336681	0	0	2.0194	4.43573	UNC119;RAB19;APOE;CD36;WLS
Ras Protein Signal Transduction (GO:0007265)	3/144	0.111942	0.336681	0	0	2.63576	5.77171	DOK3;EPS8L1;RASGRP3
Negative Regulation Of Protein Binding (GO:0032091)	2/71	0.112959	0.336681	0	0	3.58134	7.80995	DAB2;ADRB2
Negative Regulation Of Supramolecular Fiber Organization (GO:1902904)	2/71	0.112959	0.336681	0	0	3.58134	7.80995	LIMA1;APOE
Cell-Cell Junction Assembly (GO:0007043)	2/71	0.112959	0.336681	0	0	3.58134	7.80995	CDH1;CDHR3
Positive Regulation Of Cell-Substrate Adhesion (GO:0010811)	2/71	0.112959	0.336681	0	0	3.58134	7.80995	CD36;S100A10
Apoptotic Process (GO:0006915)	4/228	0.114459	0.336681	0	0	2.21677	4.80494	CD2;HIP1;CD14;IER3
Regulation Of Cellular Response To Heat (GO:1900034)	1/15	0.114885	0.336681	0	0	8.79503	19.0309	DNAJB1
Negative Regulation Of Epithelial Cell Differentiation (GO:0030857)	1/15	0.114885	0.336681	0	0	8.79503	19.0309	MMP9
Regulation Of Cholesterol Biosynthetic Process (GO:0045540)	1/15	0.114885	0.336681	0	0	8.79503	19.0309	APOE
B Cell Mediated Immunity (GO:0019724)	1/15	0.114885	0.336681	0	0	8.79503	19.0309	CD19
Adenylate Cyclase-Activating Adrenergic Receptor Signaling Pathway (GO:0071880)	1/15	0.114885	0.336681	0	0	8.79503	19.0309	ADRB2
Regulation Of Systemic Arterial Blood Pressure (GO:0003073)	1/15	0.114885	0.336681	0	0	8.79503	19.0309	KLK1
Renal Filtration (GO:0097205)	1/15	0.114885	0.336681	0	0	8.79503	19.0309	JCHAIN
Epiboly Involved In Wound Healing (GO:0090505)	1/15	0.114885	0.336681	0	0	8.79503	19.0309	CEACAM1
Sphingolipid Catabolic Process (GO:0030149)	1/15	0.114885	0.336681	0	0	8.79503	19.0309	SMPDL3A
Folic Acid-Containing Compound Metabolic Process (GO:0006760)	1/15	0.114885	0.336681	0	0	8.79503	19.0309	GGH
Vasodilation (GO:0042311)	1/15	0.114885	0.336681	0	0	8.79503	19.0309	ADRB2
Intracellular Sterol Transport (GO:0032366)	1/15	0.114885	0.336681	0	0	8.79503	19.0309	STARD4
Membrane Repolarization During Action Potential (GO:0086011)	1/15	0.114885	0.336681	0	0	8.79503	19.0309	ATP1B1
Regulation Of Amyloid-Beta Clearance (GO:1900221)	1/15	0.114885	0.336681	0	0	8.79503	19.0309	APOE
Regulation Of Bicellular Tight Junction Assembly (GO:2000810)	1/15	0.114885	0.336681	0	0	8.79503	19.0309	EPHA2
Negative Regulation Of Cation Transmembrane Transport (GO:1904063)	1/15	0.114885	0.336681	0	0	8.79503	19.0309	MMP9
Cholesterol Homeostasis (GO:0042632)	2/72	0.115595	0.336681	0	0	3.53	7.61656	LIMA1;APOE
Positive Regulation Of Protein Localization To Nucleus (GO:1900182)	2/72	0.115595	0.336681	0	0	3.53	7.61656	CDH1;BAG3
Sterol Homeostasis (GO:0055092)	2/73	0.118246	0.336681	0	0	3.48011	7.42998	LIMA1;APOE
Negative Regulation Of Intracellular Signal Transduction (GO:1902532)	4/231	0.11851	0.336681	0	0	2.18714	4.66464	BANK1;MMP9;EPHA2;DUSP7
Positive Regulation Of Phosphorylation (GO:0042327)	4/231	0.11851	0.336681	0	0	2.18714	4.66464	DAB2;ITLN1;MMP9;EPHA2
Regulation Of I-kappaB kinase/NF-kappaB Signaling (GO:0043122)	4/232	0.119874	0.336681	0	0	2.17744	4.61902	BST2;LGALS1;LPAR1;WLS
B Cell Activation Involved In Immune Response (GO:0002312)	1/16	0.122059	0.336681	0	0	8.20828	17.264	CD19
Regulation Of Fibrinolysis (GO:0051917)	1/16	0.122059	0.336681	0	0	8.20828	17.264	THBD
Negative Regulation Of Natural Killer Cell Mediated Cytotoxicity (GO:0045953)	1/16	0.122059	0.336681	0	0	8.20828	17.264	CEACAM1
Regulation Of Interleukin-1 Production (GO:0032652)	1/16	0.122059	0.336681	0	0	8.20828	17.264	CEACAM1
Negative Regulation Of Receptor Signaling Pathway Via JAK-STAT (GO:0046426)	1/16	0.122059	0.336681	0	0	8.20828	17.264	SOCS3
Antifungal Innate Immune Response (GO:0061760)	1/16	0.122059	0.336681	0	0	8.20828	17.264	CLEC4E
Regulation Of Plasminogen Activation (GO:0010755)	1/16	0.122059	0.336681	0	0	8.20828	17.264	S100A10
Regulation Of Protein Kinase A Signaling (GO:0010738)	1/16	0.122059	0.336681	0	0	8.20828	17.264	ADRB2
Cell Communication By Electrical Coupling Involved In Cardiac Conduction (GO:0086064)	1/16	0.122059	0.336681	0	0	8.20828	17.264	ATP1B1
Reverse Cholesterol Transport (GO:0043691)	1/16	0.122059	0.336681	0	0	8.20828	17.264	APOE
Ruffle Organization (GO:0031529)	1/16	0.122059	0.336681	0	0	8.20828	17.264	LIMA1
Synaptic Transmission, Cholinergic (GO:0007271)	1/16	0.122059	0.336681	0	0	8.20828	17.264	APOE
Glycoprotein Catabolic Process (GO:0006516)	1/16	0.122059	0.336681	0	0	8.20828	17.264	CTSL
Innate Immune Response-Activating Signaling Pathway (GO:0002758)	1/16	0.122059	0.336681	0	0	8.20828	17.264	CLEC4E
Intracellular Cholesterol Transport (GO:0032367)	1/16	0.122059	0.336681	0	0	8.20828	17.264	STARD4
Lymphocyte Mediated Immunity (GO:0002449)	1/16	0.122059	0.336681	0	0	8.20828	17.264	CR2
Negative Regulation Of Amyloid-Beta Formation (GO:1902430)	1/16	0.122059	0.336681	0	0	8.20828	17.264	APOE
Negative Regulation Of Biosynthetic Process (GO:0009890)	1/16	0.122059	0.336681	0	0	8.20828	17.264	CEACAM1
Positive Regulation Of GTPase Activity (GO:0043547)	4/234	0.122623	0.337299	0	0	2.15828	4.52946	TIAM2;EPHA2;S100A10;RASGRP3
Regulation Of Stress Fiber Assembly (GO:0051492)	2/75	0.123595	0.339031	0	0	3.38442	7.07597	LPAR1;S100A10
Inflammatory Response (GO:0006954)	4/236	0.125399	0.339344	0	0	2.13946	4.44206	CEBPB;BLNK;CD14;CCR3
Amyloid Precursor Protein Metabolic Process (GO:0042982)	1/17	0.129176	0.339344	0	0	7.69488	15.7481	APOE
cGMP-mediated Signaling (GO:0019934)	1/17	0.129176	0.339344	0	0	7.69488	15.7481	CD36
Carbohydrate Derivative Transport (GO:1901264)	1/17	0.129176	0.339344	0	0	7.69488	15.7481	PLTP
Cellular Response To Unfolded Protein (GO:0034620)	1/17	0.129176	0.339344	0	0	7.69488	15.7481	BAG3
Positive Regulation Of SMAD Protein Signal Transduction (GO:0060391)	1/17	0.129176	0.339344	0	0	7.69488	15.7481	DAB2
Response To Interferon-Alpha (GO:0035455)	1/17	0.129176	0.339344	0	0	7.69488	15.7481	BST2
Embryo Development Ending In Birth Or Egg Hatching (GO:0009792)	1/17	0.129176	0.339344	0	0	7.69488	15.7481	SCEL
Sensory Perception Of Taste (GO:0050909)	1/17	0.129176	0.339344	0	0	7.69488	15.7481	CD36
Positive Regulation Of Leukocyte Adhesion To Vascular Endothelial Cell (GO:1904996)	1/17	0.129176	0.339344	0	0	7.69488	15.7481	ETS1
Positive Regulation Of Macrophage Derived Foam Cell Differentiation (GO:0010744)	1/17	0.129176	0.339344	0	0	7.69488	15.7481	CD36
Triglyceride Biosynthetic Process (GO:0019432)	1/17	0.129176	0.339344	0	0	7.69488	15.7481	LPIN1
Positive Regulation Of Nitric-Oxide Synthase Activity (GO:0051000)	1/17	0.129176	0.339344	0	0	7.69488	15.7481	APOE
Positive Regulation Of Potassium Ion Transmembrane Transport (GO:1901381)	1/17	0.129176	0.339344	0	0	7.69488	15.7481	ATP1B1
Positive Regulation Of Transcription From RNA Polymerase II Promoter In Response To Stress (GO:0036003)	1/17	0.129176	0.339344	0	0	7.69488	15.7481	CEBPB
Prostaglandin Biosynthetic Process (GO:0001516)	1/17	0.129176	0.339344	0	0	7.69488	15.7481	DAGLB
Positive Regulation Of Tumor Necrosis Factor Production (GO:0032760)	2/78	0.131724	0.3432	0	0	3.25033	6.58856	CD2;CD14
Response To Insulin (GO:0032868)	2/79	0.134461	0.3432	0	0	3.20795	6.4367	CEACAM1;LPIN1
Regulation Of Lymphocyte Proliferation (GO:0050670)	1/18	0.136236	0.3432	0	0	7.24187	14.4357	IKZF3
Adrenergic Receptor Signaling Pathway (GO:0071875)	1/18	0.136236	0.3432	0	0	7.24187	14.4357	ADRB2
Negative Regulation Of Viral Entry Into Host Cell (GO:0046597)	1/18	0.136236	0.3432	0	0	7.24187	14.4357	LY6E
Nucleosome Disassembly (GO:0006337)	1/18	0.136236	0.3432	0	0	7.24187	14.4357	NFE2
Positive Regulation Of NLRP3 Inflammasome Complex Assembly (GO:1900227)	1/18	0.136236	0.3432	0	0	7.24187	14.4357	CD36
Positive Regulation Of Focal Adhesion Assembly (GO:0051894)	1/18	0.136236	0.3432	0	0	7.24187	14.4357	S100A10
Positive Regulation Of Interleukin-4 Production (GO:0032753)	1/18	0.136236	0.3432	0	0	7.24187	14.4357	CEBPB
Positive Regulation Of Monocyte Chemotaxis (GO:0090026)	1/18	0.136236	0.3432	0	0	7.24187	14.4357	PLA2G7
Intracellular Sodium Ion Homeostasis (GO:0006883)	1/18	0.136236	0.3432	0	0	7.24187	14.4357	ATP1B1
Positive Regulation Of Triglyceride Metabolic Process (GO:0090208)	1/18	0.136236	0.3432	0	0	7.24187	14.4357	DAGLB
Protein Autoprocessing (GO:0016540)	1/18	0.136236	0.3432	0	0	7.24187	14.4357	CTSL
Membrane Repolarization (GO:0086009)	1/18	0.136236	0.3432	0	0	7.24187	14.4357	ATP1B1
Negative Regulation Of T Cell Receptor Signaling Pathway (GO:0050860)	1/18	0.136236	0.3432	0	0	7.24187	14.4357	CEACAM1
Negative Regulation Of Amyloid Precursor Protein Catabolic Process (GO:1902992)	1/18	0.136236	0.3432	0	0	7.24187	14.4357	APOE
Regulation Of ERK1 And ERK2 Cascade (GO:0070372)	4/244	0.136764	0.3432	0	0	2.0673	4.11289	CEACAM1;APOE;CD36;EPHA2
Negative Regulation Of Protein Serine/Threonine Kinase Activity (GO:0071901)	2/80	0.137211	0.3432	0	0	3.16667	6.28975	APOE;DUSP7
Regulation Of Protein Localization To Plasma Membrane (GO:1903076)	2/80	0.137211	0.3432	0	0	3.16667	6.28975	DAB2;EPHA2
Regulation Of Interleukin-8 Production (GO:0032677)	2/81	0.139973	0.348215	0	0	3.12642	6.14751	CD2;CD14
Regulation Of Cell Migration (GO:0030334)	6/434	0.141432	0.348215	0	0	1.74425	3.41164	BST2;DAB2;CEACAM1;CDH1;SEMA4B;EPHA2
Positive Regulation Of Tumor Necrosis Factor Superfamily Cytokine Production (GO:1903557)	2/82	0.142747	0.348215	0	0	3.08719	6.00977	CD2;CD14
Negative Regulation Of Fatty Acid Metabolic Process (GO:0045922)	1/19	0.143239	0.348215	0	0	6.8392	13.2902	CEACAM1
Regulation Of Early Endosome To Late Endosome Transport (GO:2000641)	1/19	0.143239	0.348215	0	0	6.8392	13.2902	DAB2
Regulation Of Neuroinflammatory Response (GO:0150077)	1/19	0.143239	0.348215	0	0	6.8392	13.2902	MMP9
Positive Regulation Of Alpha-Beta T Cell Activation (GO:0046635)	1/19	0.143239	0.348215	0	0	6.8392	13.2902	HSPH1
Protein Insertion Into Membrane (GO:0051205)	1/19	0.143239	0.348215	0	0	6.8392	13.2902	WDR83OS
Mesoderm Development (GO:0007498)	1/19	0.143239	0.348215	0	0	6.8392	13.2902	IKZF3
Regulation Of B Cell Differentiation (GO:0045577)	1/19	0.143239	0.348215	0	0	6.8392	13.2902	IKZF3
Negative Regulation Of Axon Extension Involved In Axon Guidance (GO:0048843)	1/19	0.143239	0.348215	0	0	6.8392	13.2902	SEMA4B
Regulation Of Macromolecule Metabolic Process (GO:0060255)	3/162	0.144395	0.348215	0	0	2.33523	4.51915	CDH1;APOE;ATP1B1
Purine Ribonucleotide Metabolic Process (GO:0009150)	2/84	0.14833	0.348215	0	0	3.01159	5.74705	ATP1B1;EPHA2
T Cell Mediated Immunity (GO:0002456)	1/20	0.150185	0.348215	0	0	6.47891	12.2833	CR2
Negative Regulation Of Protein Localization To Cell Periphery (GO:1904376)	1/20	0.150185	0.348215	0	0	6.47891	12.2833	DAB2
Negative Regulation Of Protein Localization To Plasma Membrane (GO:1903077)	1/20	0.150185	0.348215	0	0	6.47891	12.2833	DAB2
Activation Of Adenylate Cyclase Activity (GO:0007190)	1/20	0.150185	0.348215	0	0	6.47891	12.2833	ADRB2
Anterior/Posterior Axis Specification (GO:0009948)	1/20	0.150185	0.348215	0	0	6.47891	12.2833	WLS
Regulation Of Toll-Like Receptor Signaling Pathway (GO:0034121)	1/20	0.150185	0.348215	0	0	6.47891	12.2833	CD36
Sensory Perception Of Pain (GO:0019233)	1/20	0.150185	0.348215	0	0	6.47891	12.2833	KCNA2
Positive Regulation Of Lipid Catabolic Process (GO:0050996)	1/20	0.150185	0.348215	0	0	6.47891	12.2833	DAGLB
Positive Regulation Of Lipid Storage (GO:0010884)	1/20	0.150185	0.348215	0	0	6.47891	12.2833	PLIN2
Transport Along Microtubule (GO:0010970)	1/20	0.150185	0.348215	0	0	6.47891	12.2833	BAG3
Xenobiotic Transport (GO:0042908)	1/20	0.150185	0.348215	0	0	6.47891	12.2833	ABCC3
Positive Regulation Of Protein Processing (GO:0010954)	1/20	0.150185	0.348215	0	0	6.47891	12.2833	S100A10
Positive Regulation Of Vascular Associated Smooth Muscle Cell Proliferation (GO:1904707)	1/20	0.150185	0.348215	0	0	6.47891	12.2833	MMP9
protein-DNA Complex Disassembly (GO:0032986)	1/20	0.150185	0.348215	0	0	6.47891	12.2833	NFE2
Monocarboxylic Acid Catabolic Process (GO:0072329)	1/20	0.150185	0.348215	0	0	6.47891	12.2833	LPIN1
Negative Regulation Of B Cell Activation (GO:0050869)	1/20	0.150185	0.348215	0	0	6.47891	12.2833	BANK1
Regulation Of Cardiac Muscle Contraction By Calcium Ion Signaling (GO:0010882)	1/20	0.150185	0.348215	0	0	6.47891	12.2833	ATP1B1
Calcium-Mediated Signaling (GO:0019722)	2/85	0.151138	0.348215	0	0	2.97515	5.62172	ATP1B1;MCTP2
Positive Regulation Of Canonical Wnt Signaling Pathway (GO:0090263)	2/85	0.151138	0.348215	0	0	2.97515	5.62172	SCEL;WLS
Transport Across Blood-Brain Barrier (GO:0150104)	2/85	0.151138	0.348215	0	0	2.97515	5.62172	ABCC3;CD36
Integrin-Mediated Signaling Pathway (GO:0007229)	2/85	0.151138	0.348215	0	0	2.97515	5.62172	CEACAM1;DAB2
Regulation Of Type II Interferon Production (GO:0032649)	2/87	0.156786	0.355299	0	0	2.90485	5.38232	CD2;CD14
Regulation Of Lipopolysaccharide-Mediated Signaling Pathway (GO:0031664)	1/21	0.157076	0.355299	0	0	6.15466	11.3924	CD36
Regulation Of Membrane Protein Ectodomain Proteolysis (GO:0051043)	1/21	0.157076	0.355299	0	0	6.15466	11.3924	APOE
Regulation Of Neurotransmitter Transport (GO:0051588)	1/21	0.157076	0.355299	0	0	6.15466	11.3924	MCTP2
Regulation Of Steroid Metabolic Process (GO:0019218)	1/21	0.157076	0.355299	0	0	6.15466	11.3924	APOE
Response To Cadmium Ion (GO:0046686)	1/21	0.157076	0.355299	0	0	6.15466	11.3924	MMP9
Positive Regulation Of Blood Coagulation (GO:0030194)	1/21	0.157076	0.355299	0	0	6.15466	11.3924	THBD
Macrophage Differentiation (GO:0030225)	1/21	0.157076	0.355299	0	0	6.15466	11.3924	MMP9
Cellular Response To Peptide Hormone Stimulus (GO:0071375)	2/89	0.162474	0.361696	0	0	2.83779	5.15694	CEACAM1;LPIN1
Regulation Of Vesicle-Mediated Transport (GO:0060627)	2/89	0.162474	0.361696	0	0	2.83779	5.15694	HIP1;PACSIN1
Regulation Of Dopamine Secretion (GO:0014059)	1/22	0.16391	0.361696	0	0	5.86128	10.5998	KCNA2
Acylglycerol Biosynthetic Process (GO:0046463)	1/22	0.16391	0.361696	0	0	5.86128	10.5998	LPIN1
Regulation Of Protein Export From Nucleus (GO:0046825)	1/22	0.16391	0.361696	0	0	5.86128	10.5998	BAG3
Cellular Response To Cadmium Ion (GO:0071276)	1/22	0.16391	0.361696	0	0	5.86128	10.5998	MMP9
Cellular Response To Low-Density Lipoprotein Particle Stimulus (GO:0071404)	1/22	0.16391	0.361696	0	0	5.86128	10.5998	CD36
Cellular Response To Topologically Incorrect Protein (GO:0035967)	1/22	0.16391	0.361696	0	0	5.86128	10.5998	BAG3
Ribosomal Large Subunit Assembly (GO:0000027)	1/22	0.16391	0.361696	0	0	5.86128	10.5998	RPLP0
Positive Regulation Of Viral Life Cycle (GO:1903902)	1/22	0.16391	0.361696	0	0	5.86128	10.5998	LGALS1
Natural Killer Cell Mediated Immunity (GO:0002228)	1/22	0.16391	0.361696	0	0	5.86128	10.5998	CD2
Positive Regulation Of Binding (GO:0051099)	2/91	0.168198	0.366081	0	0	2.77374	4.9445	APOE;MMP9
Negative Regulation Of Protein Depolymerization (GO:1901880)	1/23	0.17069	0.366081	0	0	5.59458	9.89068	LIMA1
Regulation Of Interleukin-4 Production (GO:0032673)	1/23	0.17069	0.366081	0	0	5.59458	9.89068	CEBPB
Adaptive Immune Response Based On Somatic Recombination Of Immune Receptors Built From Immunoglobulin Superfamily Domains (GO:0002460)	1/23	0.17069	0.366081	0	0	5.59458	9.89068	CR2
Cell-Cell Signaling By Wnt (GO:0198738)	1/23	0.17069	0.366081	0	0	5.59458	9.89068	WLS
Cellular Lipid Catabolic Process (GO:0044242)	1/23	0.17069	0.366081	0	0	5.59458	9.89068	LPIN1
Regulation Of Toll-Like Receptor 4 Signaling Pathway (GO:0034143)	1/23	0.17069	0.366081	0	0	5.59458	9.89068	CD14
Cholesterol Efflux (GO:0033344)	1/23	0.17069	0.366081	0	0	5.59458	9.89068	APOE
Positive Regulation Of Cell-Substrate Junction Organization (GO:0150117)	1/23	0.17069	0.366081	0	0	5.59458	9.89068	S100A10
Diacylglycerol Metabolic Process (GO:0046339)	1/23	0.17069	0.366081	0	0	5.59458	9.89068	DAGLB
Immune Response-Activating Cell Surface Receptor Signaling Pathway (GO:0002429)	1/23	0.17069	0.366081	0	0	5.59458	9.89068	CD19
Potassium Ion Homeostasis (GO:0055075)	1/23	0.17069	0.366081	0	0	5.59458	9.89068	ATP1B1
Regulation Of Axon Extension Involved In Axon Guidance (GO:0048841)	1/23	0.17069	0.366081	0	0	5.59458	9.89068	SEMA4B
Positive Regulation Of Neuron Projection Development (GO:0010976)	2/92	0.171073	0.366111	0	0	2.74278	4.84283	APOE;PACSIN1
Positive Regulation Of Hydrolase Activity (GO:0051345)	3/176	0.171515	0.366268	0	0	2.14473	3.78133	CTSL;S100A10;RASGRP3
ERK1 And ERK2 Cascade (GO:0070371)	1/24	0.177415	0.367028	0	0	5.35107	9.25339	DUSP7
Negative Regulation Of Ion Transmembrane Transporter Activity (GO:0032413)	1/24	0.177415	0.367028	0	0	5.35107	9.25339	MMP9
Acylglycerol Catabolic Process (GO:0046464)	1/24	0.177415	0.367028	0	0	5.35107	9.25339	DAGLB
Acylglycerol Homeostasis (GO:0055090)	1/24	0.177415	0.367028	0	0	5.35107	9.25339	APOE
Amyloid Fibril Formation (GO:1990000)	1/24	0.177415	0.367028	0	0	5.35107	9.25339	CD36
Cell Morphogenesis Involved In Differentiation (GO:0000904)	1/24	0.177415	0.367028	0	0	5.35107	9.25339	EPHA2
Regulation Of Ruffle Assembly (GO:1900027)	1/24	0.177415	0.367028	0	0	5.35107	9.25339	EPS8L1
Regulation Of Supramolecular Fiber Organization (GO:1902903)	1/24	0.177415	0.367028	0	0	5.35107	9.25339	APOE
Positive Regulation Of Cellular Response To Transforming Growth Factor Beta Stimulus (GO:1903846)	1/24	0.177415	0.367028	0	0	5.35107	9.25339	DAB2
Positive Regulation Of Lipid Metabolic Process (GO:0045834)	1/24	0.177415	0.367028	0	0	5.35107	9.25339	APOE
Iron Ion Transport (GO:0006826)	1/24	0.177415	0.367028	0	0	5.35107	9.25339	SLC41A2
Positive Regulation Of Transforming Growth Factor Beta Receptor Signaling Pathway (GO:0030511)	1/24	0.177415	0.367028	0	0	5.35107	9.25339	DAB2
Protein Kinase B Signaling (GO:0043491)	1/24	0.177415	0.367028	0	0	5.35107	9.25339	EPHA2
Natural Killer Cell Mediated Cytotoxicity (GO:0042267)	1/24	0.177415	0.367028	0	0	5.35107	9.25339	CD2
Negative Regulation Of Antigen Receptor-Mediated Signaling Pathway (GO:0050858)	1/24	0.177415	0.367028	0	0	5.35107	9.25339	CEACAM1
Cell Junction Assembly (GO:0034329)	2/95	0.179747	0.369288	0	0	2.6539	4.55464	CDH1;CDHR3
Positive Regulation Of Epithelial Cell Migration (GO:0010634)	2/95	0.179747	0.369288	0	0	2.6539	4.55464	ETS1;MMP9
Negative Regulation Of Lipid Biosynthetic Process (GO:0051055)	1/25	0.184086	0.369288	0	0	5.12785	8.67812	CEACAM1
Negative Regulation Of Protein Localization To Membrane (GO:1905476)	1/25	0.184086	0.369288	0	0	5.12785	8.67812	DAB2
Negative Regulation Of Protein Transport (GO:0051224)	1/25	0.184086	0.369288	0	0	5.12785	8.67812	APOE
Regulation Of Monocyte Chemotaxis (GO:0090025)	1/25	0.184086	0.369288	0	0	5.12785	8.67812	PLA2G7
Regulation Of Platelet Aggregation (GO:0090330)	1/25	0.184086	0.369288	0	0	5.12785	8.67812	CEACAM1
Organophosphate Ester Transport (GO:0015748)	1/25	0.184086	0.369288	0	0	5.12785	8.67812	PLTP
Sodium Ion Homeostasis (GO:0055078)	1/25	0.184086	0.369288	0	0	5.12785	8.67812	ATP1B1
Positive Regulation Of Glucose Import (GO:0046326)	1/25	0.184086	0.369288	0	0	5.12785	8.67812	ITLN1
Sterol Transport (GO:0015918)	1/25	0.184086	0.369288	0	0	5.12785	8.67812	CD36
Positive Regulation Of Peptidase Activity (GO:0010952)	1/25	0.184086	0.369288	0	0	5.12785	8.67812	CTSL
Wound Healing, Spreading Of Cells (GO:0044319)	1/25	0.184086	0.369288	0	0	5.12785	8.67812	CEACAM1
Positive Regulation Of Release Of Cytochrome C From Mitochondria (GO:0090200)	1/25	0.184086	0.369288	0	0	5.12785	8.67812	MMP9
Regulation Of Biomineral Tissue Development (GO:0070167)	1/25	0.184086	0.369288	0	0	5.12785	8.67812	CEBPB
Regulation Of Defense Response (GO:0031347)	2/97	0.185566	0.370584	0	0	2.59776	4.37553	APOE;DAGLB
Macromolecule Biosynthetic Process (GO:0009059)	3/183	0.185587	0.370584	0	0	2.06059	3.47051	RPLP0;GCNT1;APOE
MAPK Cascade (GO:0000165)	2/98	0.188486	0.370584	0	0	2.57057	4.2896	RASGRP3;DUSP7
Positive Regulation Of Protein-Containing Complex Assembly (GO:0031334)	2/98	0.188486	0.370584	0	0	2.57057	4.2896	TPPP3;CD36
Negative Regulation Of Lipid Metabolic Process (GO:0045833)	1/26	0.190703	0.370584	0	0	4.92248	8.15673	CEACAM1
Regulation Of Fatty Acid Biosynthetic Process (GO:0042304)	1/26	0.190703	0.370584	0	0	4.92248	8.15673	CEACAM1
Negative Regulation Of Receptor-Mediated Endocytosis (GO:0048261)	1/26	0.190703	0.370584	0	0	4.92248	8.15673	UNC119
Acute Inflammatory Response (GO:0002526)	1/26	0.190703	0.370584	0	0	4.92248	8.15673	CEBPB
Antigen Processing And Presentation Of Exogenous Peptide Antigen Via MHC Class II (GO:0019886)	1/26	0.190703	0.370584	0	0	4.92248	8.15673	CTSL
Regulation Of Potassium Ion Transmembrane Transporter Activity (GO:1901016)	1/26	0.190703	0.370584	0	0	4.92248	8.15673	ATP1B1
Regulation Of Reactive Oxygen Species Biosynthetic Process (GO:1903426)	1/26	0.190703	0.370584	0	0	4.92248	8.15673	CD36
Plasma Membrane Invagination (GO:0099024)	1/26	0.190703	0.370584	0	0	4.92248	8.15673	CD36
Positive Regulation Of Adenylate Cyclase Activity (GO:0045762)	1/26	0.190703	0.370584	0	0	4.92248	8.15673	ADRB2
Positive Regulation Of Erythrocyte Differentiation (GO:0045648)	1/26	0.190703	0.370584	0	0	4.92248	8.15673	ETS1
Positive Regulation Of Monooxygenase Activity (GO:0032770)	1/26	0.190703	0.370584	0	0	4.92248	8.15673	APOE
Positive Regulation Of Phosphatidylinositol 3-Kinase Activity (GO:0043552)	1/26	0.190703	0.370584	0	0	4.92248	8.15673	CD19
Cellular Response To Insulin Stimulus (GO:0032869)	2/99	0.191412	0.371235	0	0	2.54394	4.20597	CEACAM1;LPIN1
Antimicrobial Humoral Response (GO:0019730)	2/100	0.194344	0.371356	0	0	2.51786	4.12456	IGHM;JCHAIN
Activation Of Phospholipase C Activity (GO:0007202)	1/27	0.197267	0.371356	0	0	4.73292	7.68245	LPAR1
Regulation Of Peptidase Activity (GO:0052547)	1/27	0.197267	0.371356	0	0	4.73292	7.68245	CTSL
Cell Surface Receptor Signaling Pathway Involved In Cell-Cell Signaling (GO:1905114)	1/27	0.197267	0.371356	0	0	4.73292	7.68245	WLS
Chaperone Cofactor-Dependent Protein Refolding (GO:0051085)	1/27	0.197267	0.371356	0	0	4.73292	7.68245	DNAJB1
Positive Regulation Of Calcium Ion Transmembrane Transporter Activity (GO:1901021)	1/27	0.197267	0.371356	0	0	4.73292	7.68245	ATP1B1
Positive Regulation Of Cytosolic Calcium Ion Concentration Involved In Phospholipase C-activating G Protein-Coupled Signaling Pathway (GO:0051482)	1/27	0.197267	0.371356	0	0	4.73292	7.68245	LPAR1
Synaptic Transmission, Glutamatergic (GO:0035249)	1/27	0.197267	0.371356	0	0	4.73292	7.68245	CDHR3
Glycerophospholipid Catabolic Process (GO:0046475)	1/27	0.197267	0.371356	0	0	4.73292	7.68245	PLA2G7
Positive Regulation Of Nitric Oxide Biosynthetic Process (GO:0045429)	1/27	0.197267	0.371356	0	0	4.73292	7.68245	CD36
Microtubule Polymerization Or Depolymerization (GO:0031109)	1/27	0.197267	0.371356	0	0	4.73292	7.68245	TPPP3
Myeloid Cell Development (GO:0061515)	1/27	0.197267	0.371356	0	0	4.73292	7.68245	CEBPB
Regulation Of SMAD Protein Signal Transduction (GO:0060390)	1/27	0.197267	0.371356	0	0	4.73292	7.68245	DAB2
Regulation Of Catecholamine Secretion (GO:0050433)	1/27	0.197267	0.371356	0	0	4.73292	7.68245	KCNA2
Visual Perception (GO:0007601)	2/101	0.197282	0.371356	0	0	2.4923	4.0453	UNC119;KIFC3
Positive Regulation Of Cell Differentiation (GO:0045597)	4/283	0.197458	0.371356	0	0	1.77478	2.8791	DAB2;CEACAM1;CEBPB;CD36
Activation Of GTPase Activity (GO:0090630)	2/102	0.200226	0.37463	0	0	2.46725	3.9681	TIAM2;EPHA2
Sensory Perception Of Light Stimulus (GO:0050953)	2/102	0.200226	0.37463	0	0	2.46725	3.9681	UNC119;KIFC3
Inorganic Cation Import Across Plasma Membrane (GO:0098659)	2/103	0.203175	0.37463	0	0	2.4427	3.8929	ATP1B1;CACNA1E
Antigen Processing And Presentation Of Peptide Antigen Via MHC Class II (GO:0002495)	1/28	0.203778	0.37463	0	0	4.5574	7.24956	CTSL
Apoptotic Cell Clearance (GO:0043277)	1/28	0.203778	0.37463	0	0	4.5574	7.24956	TIMD4
Regulation Of Nitric-Oxide Synthase Activity (GO:0050999)	1/28	0.203778	0.37463	0	0	4.5574	7.24956	APOE
Regulation Of Platelet Activation (GO:0010543)	1/28	0.203778	0.37463	0	0	4.5574	7.24956	THBD
Phospholipid Catabolic Process (GO:0009395)	1/28	0.203778	0.37463	0	0	4.5574	7.24956	SMPDL3A
Positive Regulation Of Nitric Oxide Metabolic Process (GO:1904407)	1/28	0.203778	0.37463	0	0	4.5574	7.24956	CD36
Positive Regulation Of Protein Import Into Nucleus (GO:0042307)	1/28	0.203778	0.37463	0	0	4.5574	7.24956	CDH1
Negative Regulation Of Cation Channel Activity (GO:2001258)	1/28	0.203778	0.37463	0	0	4.5574	7.24956	MMP9
Negative Regulation Of Cytoskeleton Organization (GO:0051494)	1/28	0.203778	0.37463	0	0	4.5574	7.24956	LIMA1
Neuron Projection Development (GO:0031175)	3/192	0.204103	0.37463	0	0	1.96157	3.11718	APOE;GAS7;PACSIN1
Positive Regulation Of Vasculature Development (GO:1904018)	2/104	0.206129	0.377071	0	0	2.41863	3.81963	ETS1;CCR3
Intrinsic Apoptotic Signaling Pathway (GO:0097193)	2/105	0.209087	0.377071	0	0	2.39502	3.74822	CEBPB;EPHA2
Negative Regulation Of MAPK Cascade (GO:0043409)	2/105	0.209087	0.377071	0	0	2.39502	3.74822	APOE;DUSP7
Regulation Of Developmental Growth (GO:0048638)	1/29	0.210237	0.377071	0	0	4.39441	6.85318	APOE
Carbohydrate Derivative Biosynthetic Process (GO:1901137)	1/29	0.210237	0.377071	0	0	4.39441	6.85318	GCNT1
Cardiac Muscle Cell Action Potential (GO:0086001)	1/29	0.210237	0.377071	0	0	4.39441	6.85318	ATP1B1
Peptidyl-Tyrosine Dephosphorylation (GO:0035335)	1/29	0.210237	0.377071	0	0	4.39441	6.85318	DUSP7
Positive Regulation Of B Cell Proliferation (GO:0030890)	1/29	0.210237	0.377071	0	0	4.39441	6.85318	CD38
Defense Response To Fungus (GO:0050832)	1/29	0.210237	0.377071	0	0	4.39441	6.85318	CLEC4E
Heterotypic Cell-Cell Adhesion (GO:0034113)	1/29	0.210237	0.377071	0	0	4.39441	6.85318	CD2
Lipid Droplet Organization (GO:0034389)	1/29	0.210237	0.377071	0	0	4.39441	6.85318	PLIN2
Protein Insertion Into ER Membrane (GO:0045048)	1/29	0.210237	0.377071	0	0	4.39441	6.85318	WDR83OS
Regulation Of Programmed Cell Death (GO:0043067)	3/195	0.21037	0.377071	0	0	1.93062	3.00962	LGALS1;HIP1;IKZF3
Negative Regulation Of Interleukin-1 Production (GO:0032692)	1/30	0.216643	0.380475	0	0	4.24266	6.48917	CEACAM1
Negative Regulation Of Myeloid Leukocyte Differentiation (GO:0002762)	1/30	0.216643	0.380475	0	0	4.24266	6.48917	CEACAM1
Negative Regulation Of Peptidyl-Tyrosine Phosphorylation (GO:0050732)	1/30	0.216643	0.380475	0	0	4.24266	6.48917	SOCS3
Regulation Of Macrophage Derived Foam Cell Differentiation (GO:0010743)	1/30	0.216643	0.380475	0	0	4.24266	6.48917	CD36
Positive Regulation Of Cell Communication (GO:0010647)	1/30	0.216643	0.380475	0	0	4.24266	6.48917	WLS
Positive Regulation Of Lipid Kinase Activity (GO:0090218)	1/30	0.216643	0.380475	0	0	4.24266	6.48917	CD19
Homologous Chromosome Pairing At Meiosis (GO:0007129)	1/30	0.216643	0.380475	0	0	4.24266	6.48917	STAG3
Immunoglobulin Mediated Immune Response (GO:0016064)	1/30	0.216643	0.380475	0	0	4.24266	6.48917	CD19
Intrinsic Apoptotic Signaling Pathway In Response To Endoplasmic Reticulum Stress (GO:0070059)	1/30	0.216643	0.380475	0	0	4.24266	6.48917	CEBPB
Prostaglandin Metabolic Process (GO:0006693)	1/30	0.216643	0.380475	0	0	4.24266	6.48917	DAGLB
Negative Regulation Of Axon Extension (GO:0030517)	1/30	0.216643	0.380475	0	0	4.24266	6.48917	SEMA4B
Anterograde Trans-Synaptic Signaling (GO:0098916)	3/199	0.21879	0.380475	0	0	1.89084	2.87339	HTR7;UNC119;CACNA1E
Positive Regulation Of Wnt Signaling Pathway (GO:0030177)	2/109	0.220963	0.380475	0	0	2.30502	3.48003	SCEL;WLS
Negative Regulation Of Intracellular Steroid Hormone Receptor Signaling Pathway (GO:0033144)	1/31	0.222998	0.380475	0	0	4.10104	6.15399	DAB2
Actin Filament Polymerization (GO:0030041)	1/31	0.222998	0.380475	0	0	4.10104	6.15399	GAS7
Regulation Of Long-Term Synaptic Potentiation (GO:1900271)	1/31	0.222998	0.380475	0	0	4.10104	6.15399	APOE
Antigen Processing And Presentation Of Exogenous Peptide Antigen (GO:0002478)	1/31	0.222998	0.380475	0	0	4.10104	6.15399	CTSL
Non-Motile Cilium Assembly (GO:1905515)	1/31	0.222998	0.380475	0	0	4.10104	6.15399	RPGRIP1
Regulation Of Response To Biotic Stimulus (GO:0002831)	1/31	0.222998	0.380475	0	0	4.10104	6.15399	CD36
Positive Regulation Of Rho Protein Signal Transduction (GO:0035025)	1/31	0.222998	0.380475	0	0	4.10104	6.15399	LPAR1
Endodermal Cell Differentiation (GO:0035987)	1/31	0.222998	0.380475	0	0	4.10104	6.15399	MMP9
Positive Regulation Of Glucose Transmembrane Transport (GO:0010828)	1/31	0.222998	0.380475	0	0	4.10104	6.15399	ITLN1
Positive Regulation Of Mononuclear Cell Migration (GO:0071677)	1/31	0.222998	0.380475	0	0	4.10104	6.15399	PLA2G7
Triglyceride Homeostasis (GO:0070328)	1/31	0.222998	0.380475	0	0	4.10104	6.15399	APOE
Leukocyte Cell-Cell Adhesion (GO:0007159)	1/31	0.222998	0.380475	0	0	4.10104	6.15399	SELL
Presynaptic Endocytosis (GO:0140238)	1/31	0.222998	0.380475	0	0	4.10104	6.15399	PACSIN1
Negative Chemotaxis (GO:0050919)	1/31	0.222998	0.380475	0	0	4.10104	6.15399	SEMA4B
Negative Regulation Of Chemotaxis (GO:0050922)	1/31	0.222998	0.380475	0	0	4.10104	6.15399	SEMA4B
Adenylate Cyclase-Activating G Protein-Coupled Receptor Signaling Pathway (GO:0007189)	2/110	0.223941	0.38143	0	0	2.28356	3.41706	ADGRG5;ADRB2
'De Novo' Post-Translational Protein Folding (GO:0051084)	1/32	0.229301	0.385884	0	0	3.96854	5.84455	DNAJB1
Amide Transport (GO:0042886)	1/32	0.229301	0.385884	0	0	3.96854	5.84455	PLTP
Transition Metal Ion Transport (GO:0000041)	1/32	0.229301	0.385884	0	0	3.96854	5.84455	SLC41A2
Vesicle Budding From Membrane (GO:0006900)	1/32	0.229301	0.385884	0	0	3.96854	5.84455	S100A10
Mesenchymal Cell Migration (GO:0090497)	1/32	0.229301	0.385884	0	0	3.96854	5.84455	SEMA4B
Purine Ribonucleoside Triphosphate Metabolic Process (GO:0009205)	1/32	0.229301	0.385884	0	0	3.96854	5.84455	ATP1B1
Defense Response To Bacterium (GO:0042742)	3/204	0.229412	0.385884	0	0	1.84333	2.71382	IGHM;CEBPB;JCHAIN
Regulation Of Protein Serine/Threonine Kinase Activity (GO:0071900)	2/112	0.229907	0.385884	0	0	2.24182	3.29566	CCNB2;ADRB2
Negative Regulation Of Endocytosis (GO:0045806)	1/33	0.235554	0.385884	0	0	3.84433	5.5582	UNC119
Negative Regulation Of Epithelial Cell Migration (GO:0010633)	1/33	0.235554	0.385884	0	0	3.84433	5.5582	APOE
Actin Filament Bundle Assembly (GO:0051017)	1/33	0.235554	0.385884	0	0	3.84433	5.5582	LIMA1
Actin Filament Bundle Organization (GO:0061572)	1/33	0.235554	0.385884	0	0	3.84433	5.5582	LIMA1
Regulation Of Lamellipodium Assembly (GO:0010591)	1/33	0.235554	0.385884	0	0	3.84433	5.5582	EPHA2
Cardiac Muscle Contraction (GO:0060048)	1/33	0.235554	0.385884	0	0	3.84433	5.5582	ATP1B1
Regulation Of Protein Polymerization (GO:0032271)	1/33	0.235554	0.385884	0	0	3.84433	5.5582	TPPP3
Regulation Of Sprouting Angiogenesis (GO:1903670)	1/33	0.235554	0.385884	0	0	3.84433	5.5582	CEACAM1
Positive Regulation Of DNA Binding (GO:0043388)	1/33	0.235554	0.385884	0	0	3.84433	5.5582	MMP9
Positive Regulation Of Release Of Sequestered Calcium Ion Into Cytosol (GO:0051281)	1/33	0.235554	0.385884	0	0	3.84433	5.5582	CD19
Regulation Of NLRP3 Inflammasome Complex Assembly (GO:1900225)	1/33	0.235554	0.385884	0	0	3.84433	5.5582	CD36
Regulation Of Amyloid-Beta Formation (GO:1902003)	1/33	0.235554	0.385884	0	0	3.84433	5.5582	APOE
Negative Regulation Of Blood Vessel Endothelial Cell Migration (GO:0043537)	1/33	0.235554	0.385884	0	0	3.84433	5.5582	APOE
Regulation Of Cell Adhesion Mediated By Integrin (GO:0033628)	1/33	0.235554	0.385884	0	0	3.84433	5.5582	EPHA2
Regulation Of MAP Kinase Activity (GO:0043405)	2/114	0.235883	0.385884	0	0	2.20156	3.17998	APOE;DUSP7
Negative Regulation Of Canonical Wnt Signaling Pathway (GO:0090090)	2/114	0.235883	0.385884	0	0	2.20156	3.17998	DAB2;APOE
Protein Stabilization (GO:0050821)	3/208	0.237979	0.388673	0	0	1.80699	2.59407	HIP1;BAG3;ATP1B1
ATP Metabolic Process (GO:0046034)	1/34	0.241756	0.389714	0	0	3.72765	5.29261	ATP1B1
Regulation Of Neuronal Synaptic Plasticity (GO:0048168)	1/34	0.241756	0.389714	0	0	3.72765	5.29261	APOE
Regulation Of Phosphatidylinositol 3-Kinase Activity (GO:0043551)	1/34	0.241756	0.389714	0	0	3.72765	5.29261	CD19
Semaphorin-Plexin Signaling Pathway (GO:0071526)	1/34	0.241756	0.389714	0	0	3.72765	5.29261	SEMA4B
Microtubule Polymerization (GO:0046785)	1/34	0.241756	0.389714	0	0	3.72765	5.29261	TPPP3
Mitochondrial Electron Transport, NADH To Ubiquinone (GO:0006120)	1/34	0.241756	0.389714	0	0	3.72765	5.29261	NDUFS5
Purine Nucleotide Metabolic Process (GO:0006163)	1/34	0.241756	0.389714	0	0	3.72765	5.29261	CD38
Regulation Of T Cell Receptor Signaling Pathway (GO:0050856)	1/34	0.241756	0.389714	0	0	3.72765	5.29261	CEACAM1
Cellular Response To Oxidative Stress (GO:0034599)	2/117	0.244862	0.394082	0	0	2.1438	3.01646	ALDH3B1;MMP9
Positive Regulation Of Cell Projection Organization (GO:0031346)	2/118	0.247859	0.394508	0	0	2.12522	2.96445	TIAM2;APOE
Action Potential (GO:0001508)	1/35	0.247908	0.394508	0	0	3.61783	5.04577	KCNA2
Endoderm Formation (GO:0001706)	1/35	0.247908	0.394508	0	0	3.61783	5.04577	MMP9
Positive Regulation Of Substrate Adhesion-Dependent Cell Spreading (GO:1900026)	1/35	0.247908	0.394508	0	0	3.61783	5.04577	S100A10
Liver Development (GO:0001889)	1/35	0.247908	0.394508	0	0	3.61783	5.04577	CEBPB
Regulation Of Axon Extension (GO:0030516)	1/35	0.247908	0.394508	0	0	3.61783	5.04577	APOE
Regulation Of Cardiac Muscle Contraction (GO:0055117)	1/35	0.247908	0.394508	0	0	3.61783	5.04577	ATP1B1
Regulation Of Protein-Containing Complex Assembly (GO:0043254)	2/119	0.250857	0.397844	0	0	2.10694	2.91364	APOE;CD36
Positive Regulation Of Angiogenesis (GO:0045766)	2/119	0.250857	0.397844	0	0	2.10694	2.91364	ETS1;CCR3
Regulation Of Erythrocyte Differentiation (GO:0045646)	1/36	0.254011	0.397844	0	0	3.51429	4.8159	ETS1
Regulation Of Glucose Import (GO:0046324)	1/36	0.254011	0.397844	0	0	3.51429	4.8159	ITLN1
Neural Crest Cell Migration (GO:0001755)	1/36	0.254011	0.397844	0	0	3.51429	4.8159	SEMA4B
Positive Regulation Of Myeloid Cell Differentiation (GO:0045639)	1/36	0.254011	0.397844	0	0	3.51429	4.8159	ETS1
Positive Regulation Of Phospholipase C Activity (GO:0010863)	1/36	0.254011	0.397844	0	0	3.51429	4.8159	LPAR1
Positive Regulation Of Signaling Receptor Activity (GO:2000273)	1/36	0.254011	0.397844	0	0	3.51429	4.8159	ADRB2
Regulation Of T Cell Mediated Cytotoxicity (GO:0001914)	1/36	0.254011	0.397844	0	0	3.51429	4.8159	CEACAM1
Negative Regulation Of T Cell Proliferation (GO:0042130)	1/36	0.254011	0.397844	0	0	3.51429	4.8159	CEBPB
Fatty Acid Metabolic Process (GO:0006631)	2/122	0.259856	0.401623	0	0	2.05396	2.76797	CD36;LPIN1
Negative Regulation Of Endothelial Cell Migration (GO:0010596)	1/37	0.260064	0.401623	0	0	3.41649	4.60142	APOE
Negative Regulation Of Endothelial Cell Proliferation (GO:0001937)	1/37	0.260064	0.401623	0	0	3.41649	4.60142	APOE
Negative Regulation Of Smooth Muscle Cell Proliferation (GO:0048662)	1/37	0.260064	0.401623	0	0	3.41649	4.60142	APOE
Calcium Ion Import Across Plasma Membrane (GO:0098703)	1/37	0.260064	0.401623	0	0	3.41649	4.60142	CACNA1E
Regulation Of Vascular Associated Smooth Muscle Cell Proliferation (GO:1904705)	1/37	0.260064	0.401623	0	0	3.41649	4.60142	MMP9
Positive Regulation Of Exocytosis (GO:0045921)	1/37	0.260064	0.401623	0	0	3.41649	4.60142	S100A10
Positive Regulation Of Signaling (GO:0023056)	1/37	0.260064	0.401623	0	0	3.41649	4.60142	WLS
Melanosome Organization (GO:0032438)	1/37	0.260064	0.401623	0	0	3.41649	4.60142	APOE
Positive Regulation Of Cytokine Production (GO:0001819)	4/320	0.261156	0.402682	0	0	1.56401	2.0999	CD2;CEBPB;POU2AF1;CD14
Negative Regulation Of Type I Interferon Production (GO:0032480)	1/38	0.266069	0.405377	0	0	3.32399	4.40096	XAF1
Regulation Of Neurotransmitter Secretion (GO:0046928)	1/38	0.266069	0.405377	0	0	3.32399	4.40096	MCTP2
Positive Regulation Of Axonogenesis (GO:0050772)	1/38	0.266069	0.405377	0	0	3.32399	4.40096	TIAM2
Response To Peptide (GO:1901652)	1/38	0.266069	0.405377	0	0	3.32399	4.40096	MMP9
Positive Regulation Of Protein Tyrosine Kinase Activity (GO:0061098)	1/38	0.266069	0.405377	0	0	3.32399	4.40096	UNC119
mRNA Transcription By RNA Polymerase II (GO:0042789)	1/38	0.266069	0.405377	0	0	3.32399	4.40096	S100A10
Membrane Assembly (GO:0071709)	1/38	0.266069	0.405377	0	0	3.32399	4.40096	S100A10
Positive Regulation Of Cell Motility (GO:2000147)	3/221	0.266169	0.405377	0	0	1.69811	2.24766	DAB2;SEMA4B;EPHA2
Intracellular Protein Transport (GO:0006886)	4/325	0.270074	0.409274	0	0	1.53926	2.01498	BAG3;RAB19;AP4S1;WLS
Positive Regulation Of Intracellular Protein Transport (GO:0090316)	2/126	0.271861	0.409274	0	0	1.9873	2.58839	CDH1;BAG3
Negative Regulation Of Lymphocyte Proliferation (GO:0050672)	1/39	0.272025	0.409274	0	0	3.23635	4.21328	CEBPB
Negative Regulation Of Protein Secretion (GO:0050709)	1/39	0.272025	0.409274	0	0	3.23635	4.21328	APOE
Regulation Of Nitric Oxide Biosynthetic Process (GO:0045428)	1/39	0.272025	0.409274	0	0	3.23635	4.21328	CD36
Regulation Of Protein Tyrosine Kinase Activity (GO:0061097)	1/39	0.272025	0.409274	0	0	3.23635	4.21328	UNC119
Regulation Of Receptor-Mediated Endocytosis (GO:0048259)	1/39	0.272025	0.409274	0	0	3.23635	4.21328	HIP1
Positive Regulation Of Lipid Biosynthetic Process (GO:0046889)	1/39	0.272025	0.409274	0	0	3.23635	4.21328	APOE
Regulation Of Response To External Stimulus (GO:0032101)	2/127	0.274861	0.41177	0	0	1.9713	2.54591	CD36;DAGLB
Regulation Of Tumor Necrosis Factor Production (GO:0032680)	2/127	0.274861	0.41177	0	0	1.9713	2.54591	CD2;CD14
Positive Regulation Of Protein Modification Process (GO:0031401)	3/225	0.274928	0.41177	0	0	1.66718	2.15274	DAB2;ITLN1;MMP9
Negative Regulation Of Secretion By Cell (GO:1903531)	1/40	0.277933	0.413775	0	0	3.15321	4.03729	APOE
Regulation Of Small Molecule Metabolic Process (GO:0062012)	1/40	0.277933	0.413775	0	0	3.15321	4.03729	APOE
Synaptic Vesicle Endocytosis (GO:0048488)	1/40	0.277933	0.413775	0	0	3.15321	4.03729	PACSIN1
Negative Regulation Of Cell-Cell Adhesion (GO:0022408)	1/40	0.277933	0.413775	0	0	3.15321	4.03729	CDH1
Regulation Of Dendrite Development (GO:0050773)	1/41	0.283794	0.41883	0	0	3.07422	3.87201	PACSIN1
O-glycan Processing (GO:0016266)	1/41	0.283794	0.41883	0	0	3.07422	3.87201	GCNT1
Acylglycerol Metabolic Process (GO:0006639)	1/41	0.283794	0.41883	0	0	3.07422	3.87201	APOE
Regulation Of Release Of Cytochrome C From Mitochondria (GO:0090199)	1/41	0.283794	0.41883	0	0	3.07422	3.87201	MMP9
Heart Contraction (GO:0060047)	1/41	0.283794	0.41883	0	0	3.07422	3.87201	ATP1B1
Positive Regulation Of Peptidyl-Tyrosine Phosphorylation (GO:0050731)	2/130	0.283859	0.41883	0	0	1.9248	2.42386	BANK1;UNC119
Regulation Of Osteoclast Differentiation (GO:0045670)	1/42	0.289607	0.42203	0	0	2.99909	3.71657	CEBPB
Branching Morphogenesis Of An Epithelial Tube (GO:0048754)	1/42	0.289607	0.42203	0	0	2.99909	3.71657	EPHA2
Cellular Response To Glucose Starvation (GO:0042149)	1/42	0.289607	0.42203	0	0	2.99909	3.71657	PLIN2
Positive Regulation Of Calcium Ion Transmembrane Transport (GO:1904427)	1/42	0.289607	0.42203	0	0	2.99909	3.71657	CD19
Lipid Modification (GO:0030258)	1/42	0.289607	0.42203	0	0	2.99909	3.71657	PLA2G7
Potassium Ion Import Across Plasma Membrane (GO:1990573)	1/42	0.289607	0.42203	0	0	2.99909	3.71657	ATP1B1
Monoatomic Cation Transport (GO:0006812)	1/42	0.289607	0.42203	0	0	2.99909	3.71657	ATP1B1
Regulation Of Axonogenesis (GO:0050770)	1/42	0.289607	0.42203	0	0	2.99909	3.71657	TIAM2
Plasma Membrane Bounded Cell Projection Organization (GO:0120036)	2/132	0.289853	0.42203	0	0	1.895	2.34673	LIMA1;APOE
Positive Regulation Of Developmental Process (GO:0051094)	3/233	0.29253	0.425143	0	0	1.60853	1.97719	CEBPB;APOE;PACSIN1
Negative Regulation Of Cell Motility (GO:2000146)	2/133	0.292848	0.425143	0	0	1.88044	2.30937	BST2;CDH1
Regulation Of Primary Metabolic Process (GO:0080090)	1/43	0.295373	0.426316	0	0	2.92754	3.57018	APOE
Positive Regulation Of Biomineral Tissue Development (GO:0070169)	1/43	0.295373	0.426316	0	0	2.92754	3.57018	CEBPB
Positive Regulation Of miRNA Transcription (GO:1902895)	1/43	0.295373	0.426316	0	0	2.92754	3.57018	ETS1
mRNA Transcription (GO:0009299)	1/43	0.295373	0.426316	0	0	2.92754	3.57018	S100A10
Positive Regulation Of Nucleic Acid-Templated Transcription (GO:1903508)	6/557	0.297503	0.428767	0	0	1.34629	1.63215	NFE2;CEBPB;CDH1;CD38;APOE;ETS1
Cellular Response To Metal Ion (GO:0071248)	2/135	0.298832	0.430059	0	0	1.85197	2.23695	CDH1;MMP9
Neural Crest Cell Development (GO:0014032)	1/44	0.301093	0.430195	0	0	2.85931	3.43213	SEMA4B
Phosphatidylinositol Phosphate Biosynthetic Process (GO:0046854)	1/44	0.301093	0.430195	0	0	2.85931	3.43213	SOCS3
Extracellular Matrix Disassembly (GO:0022617)	1/44	0.301093	0.430195	0	0	2.85931	3.43213	MMP9
Positive Regulation Of Leukocyte Cell-Cell Adhesion (GO:1903039)	1/44	0.301093	0.430195	0	0	2.85931	3.43213	ETS1
Synaptic Vesicle Recycling (GO:0036465)	1/44	0.301093	0.430195	0	0	2.85931	3.43213	PACSIN1
Potassium Ion Transmembrane Transport (GO:0071805)	2/137	0.304809	0.434878	0	0	1.82435	2.16746	KCNA2;ATP1B1
Natural Killer Cell Activation (GO:0030101)	1/45	0.306766	0.436417	0	0	2.79418	3.3018	CD2
Regulation Of Apoptotic Signaling Pathway (GO:2001233)	1/45	0.306766	0.436417	0	0	2.79418	3.3018	CTSL
Regulation Of Nervous System Development (GO:0051960)	1/46	0.312394	0.442521	0	0	2.73195	3.1786	S100A10
Cellular Component Disassembly (GO:0022411)	1/46	0.312394	0.442521	0	0	2.73195	3.1786	MMP9
Positive Regulation Of Blood Vessel Endothelial Cell Migration (GO:0043536)	1/46	0.312394	0.442521	0	0	2.73195	3.1786	ETS1
Negative Regulation Of Wnt Signaling Pathway (GO:0030178)	2/140	0.313757	0.443818	0	0	1.78442	2.06839	DAB2;APOE
Protein Localization (GO:0008104)	4/351	0.317186	0.446607	0	0	1.42203	1.63287	RAB19;AP4S1;WLS;PACSIN1
Secondary Alcohol Metabolic Process (GO:1902652)	1/47	0.317977	0.446607	0	0	2.67243	3.06201	APOE
Positive Regulation Of Epithelial To Mesenchymal Transition (GO:0010718)	1/47	0.317977	0.446607	0	0	2.67243	3.06201	DAB2
Positive Regulation Of Smooth Muscle Cell Proliferation (GO:0048661)	1/47	0.317977	0.446607	0	0	2.67243	3.06201	MMP9
Regulation Of T Cell Differentiation (GO:0045580)	1/47	0.317977	0.446607	0	0	2.67243	3.06201	CD2
Positive Regulation Of Transferase Activity (GO:0051347)	2/143	0.32268	0.451828	0	0	1.74619	1.97511	APOE;EPHA2
Regulation Of Intrinsic Apoptotic Signaling Pathway (GO:2001242)	1/48	0.323514	0.451828	0	0	2.61544	2.95155	MMP9
Positive Regulation Of Reactive Oxygen Species Metabolic Process (GO:2000379)	1/48	0.323514	0.451828	0	0	2.61544	2.95155	CD36
Regulation Of DNA Binding (GO:0051101)	1/48	0.323514	0.451828	0	0	2.61544	2.95155	MMP9
Positive Regulation Of Protein Kinase Activity (GO:0045860)	2/145	0.328613	0.454386	0	0	1.72159	1.91592	UNC119;ADRB2
Positive Regulation Of miRNA Metabolic Process (GO:2000630)	1/49	0.329007	0.454386	0	0	2.56082	2.8468	ETS1
Unsaturated Fatty Acid Metabolic Process (GO:0033559)	1/49	0.329007	0.454386	0	0	2.56082	2.8468	DAGLB
Positive Regulation Of Pathway-Restricted SMAD Protein Phosphorylation (GO:0010862)	1/49	0.329007	0.454386	0	0	2.56082	2.8468	DAB2
Heterophilic Cell-Cell Adhesion Via Plasma Membrane Cell Adhesion Molecules (GO:0007157)	1/49	0.329007	0.454386	0	0	2.56082	2.8468	SELL
Intrinsic Apoptotic Signaling Pathway In Response To DNA Damage (GO:0008630)	1/49	0.329007	0.454386	0	0	2.56082	2.8468	EPHA2
Proton Transmembrane Transport (GO:1902600)	1/49	0.329007	0.454386	0	0	2.56082	2.8468	ATP1B1
Negative Regulation Of Cysteine-Type Endopeptidase Activity Involved In Apoptotic Process (GO:0043154)	1/49	0.329007	0.454386	0	0	2.56082	2.8468	MMP9
Neuron Projection Morphogenesis (GO:0048812)	2/146	0.331574	0.456661	0	0	1.70955	1.88718	PACSIN1;GAS7
Positive Regulation Of Cellular Catabolic Process (GO:0031331)	2/146	0.331574	0.456661	0	0	1.70955	1.88718	APOE;DAGLB
G Protein-Coupled Receptor Signaling Pathway, Coupled To Cyclic Nucleotide Second Messenger (GO:0007187)	1/50	0.334455	0.457457	0	0	2.50843	2.74736	HTR7
Regulation Of Epithelial Cell Migration (GO:0010632)	1/50	0.334455	0.457457	0	0	2.50843	2.74736	CEACAM1
Blood Circulation (GO:0008015)	1/50	0.334455	0.457457	0	0	2.50843	2.74736	HTR7
Ribosome Assembly (GO:0042255)	1/50	0.334455	0.457457	0	0	2.50843	2.74736	RPLP0
Positive Regulation Of Fat Cell Differentiation (GO:0045600)	1/50	0.334455	0.457457	0	0	2.50843	2.74736	CEBPB
Defense Response To Symbiont (GO:0140546)	2/148	0.337486	0.459783	0	0	1.68596	1.83134	BST2;IFI44L
Regulation Of Release Of Sequestered Calcium Ion Into Cytosol (GO:0051279)	1/51	0.33986	0.459783	0	0	2.45814	2.65288	CD19
Regulation Of Substrate Adhesion-Dependent Cell Spreading (GO:1900024)	1/51	0.33986	0.459783	0	0	2.45814	2.65288	S100A10
Positive Regulation Of Ras Protein Signal Transduction (GO:0046579)	1/51	0.33986	0.459783	0	0	2.45814	2.65288	LPAR1
Sensory Perception (GO:0007600)	1/51	0.33986	0.459783	0	0	2.45814	2.65288	KCNA2
Positive Regulation Of Protein Localization To Cell Periphery (GO:1904377)	1/51	0.33986	0.459783	0	0	2.45814	2.65288	EPHA2
Positive Regulation Of Protein Localization To Plasma Membrane (GO:1903078)	1/51	0.33986	0.459783	0	0	2.45814	2.65288	EPHA2
Microtubule Bundle Formation (GO:0001578)	1/51	0.33986	0.459783	0	0	2.45814	2.65288	TPPP3
Rho Protein Signal Transduction (GO:0007266)	1/52	0.34522	0.463248	0	0	2.40982	2.56301	EPS8L1
Adenylate Cyclase-Inhibiting G Protein-Coupled Receptor Signaling Pathway (GO:0007193)	1/52	0.34522	0.463248	0	0	2.40982	2.56301	LPAR1
Arachidonic Acid Metabolic Process (GO:0019369)	1/52	0.34522	0.463248	0	0	2.40982	2.56301	DAGLB
Positive Regulation Of B Cell Activation (GO:0050871)	1/52	0.34522	0.463248	0	0	2.40982	2.56301	CD38
Icosanoid Metabolic Process (GO:0006690)	1/52	0.34522	0.463248	0	0	2.40982	2.56301	DAGLB
Regulation Of Cell Development (GO:0060284)	1/52	0.34522	0.463248	0	0	2.40982	2.56301	S100A10
Regulation Of Cyclin-Dependent Protein Kinase Activity (GO:1904029)	1/53	0.350538	0.464112	0	0	2.36335	2.47747	CCNB2
NADH Dehydrogenase Complex Assembly (GO:0010257)	1/53	0.350538	0.464112	0	0	2.36335	2.47747	NDUFS5
Actin Polymerization Or Depolymerization (GO:0008154)	1/53	0.350538	0.464112	0	0	2.36335	2.47747	GAS7
Negative Regulation Of Viral Genome Replication (GO:0045071)	1/53	0.350538	0.464112	0	0	2.36335	2.47747	BST2
Regulation Of Proteasomal Protein Catabolic Process (GO:0061136)	1/53	0.350538	0.464112	0	0	2.36335	2.47747	APOE
Regulation Of Receptor Signaling Pathway Via JAK-STAT (GO:0046425)	1/53	0.350538	0.464112	0	0	2.36335	2.47747	SOCS3
Cellular Response To Alcohol (GO:0097306)	1/53	0.350538	0.464112	0	0	2.36335	2.47747	CDH1
Glycoprotein Metabolic Process (GO:0009100)	1/53	0.350538	0.464112	0	0	2.36335	2.47747	GCNT1
Proton Motive Force-Driven Mitochondrial ATP Synthesis (GO:0042776)	1/53	0.350538	0.464112	0	0	2.36335	2.47747	NDUFS5
Mitochondrial Respiratory Chain Complex I Assembly (GO:0032981)	1/53	0.350538	0.464112	0	0	2.36335	2.47747	NDUFS5
Cellular Component Assembly (GO:0022607)	3/260	0.352273	0.465789	0	0	1.43756	1.49987	LIMA1;STAG3;JCHAIN
Regulation Of Exocytosis (GO:0017157)	1/54	0.355813	0.466124	0	0	2.31865	2.39597	S100A10
Regulation Of Focal Adhesion Assembly (GO:0051893)	1/54	0.355813	0.466124	0	0	2.31865	2.39597	S100A10
Organelle Disassembly (GO:1903008)	1/54	0.355813	0.466124	0	0	2.31865	2.39597	PLIN2
Regulation Of Smooth Muscle Cell Proliferation (GO:0048660)	1/54	0.355813	0.466124	0	0	2.31865	2.39597	APOE
Ribosomal Large Subunit Biogenesis (GO:0042273)	1/54	0.355813	0.466124	0	0	2.31865	2.39597	RPLP0
Endoplasmic Reticulum Organization (GO:0007029)	1/54	0.355813	0.466124	0	0	2.31865	2.39597	WDR83OS
Positive Regulation Of Leukocyte Chemotaxis (GO:0002690)	1/54	0.355813	0.466124	0	0	2.31865	2.39597	PLA2G7
Phosphatidylcholine Metabolic Process (GO:0046470)	1/55	0.361045	0.472355	0	0	2.27559	2.31827	PLA2G7
Regulation Of Protein Phosphorylation (GO:0001932)	3/265	0.363314	0.474698	0	0	1.40977	1.42737	DAB2;ITLN1;MMP9
Positive Regulation Of Protein Phosphorylation (GO:0001934)	4/377	0.364935	0.47619	0	0	1.32114	1.33175	DAB2;BANK1;ITLN1;MMP9
Regulation Of Cation Channel Activity (GO:2001257)	1/56	0.366234	0.477258	0	0	2.23411	2.24412	MMP9
Striated Muscle Contraction (GO:0006941)	1/57	0.371382	0.481439	0	0	2.1941	2.17331	ATP1B1
Positive Regulation Of Interleukin-1 Beta Production (GO:0032731)	1/57	0.371382	0.481439	0	0	2.1941	2.17331	CD36
Membrane Lipid Biosynthetic Process (GO:0046467)	1/57	0.371382	0.481439	0	0	2.1941	2.17331	ALDH3B1
Myeloid Cell Differentiation (GO:0030099)	1/57	0.371382	0.481439	0	0	2.1941	2.17331	CEBPB
Positive Regulation Of Apoptotic Process (GO:0043065)	3/270	0.374326	0.484622	0	0	1.38301	1.35899	LGALS1;PNMA1;CTSL
Positive Regulation Of Mitochondrion Organization (GO:0010822)	1/58	0.376489	0.485524	0	0	2.1555	2.10564	MMP9
Memory (GO:0007613)	1/58	0.376489	0.485524	0	0	2.1555	2.10564	APOE
Muscle Organ Development (GO:0007517)	1/58	0.376489	0.485524	0	0	2.1555	2.10564	POU6F1
Positive Regulation Of Cell Migration (GO:0030335)	3/272	0.378721	0.487769	0	0	1.37259	1.33272	DAB2;SEMA4B;EPHA2
Negative Regulation Of Cell Migration (GO:0030336)	2/163	0.381261	0.488251	0	0	1.52772	1.47313	BST2;CDH1
Aerobic Respiration (GO:0009060)	1/59	0.381554	0.488251	0	0	2.11823	2.04092	NDUFS5
Regulation Of miRNA Transcription (GO:1902893)	1/59	0.381554	0.488251	0	0	2.11823	2.04092	ETS1
Anterior/Posterior Pattern Specification (GO:0009952)	1/59	0.381554	0.488251	0	0	2.11823	2.04092	WLS
Mitotic Cytokinesis (GO:0000281)	1/59	0.381554	0.488251	0	0	2.11823	2.04092	UNC119
Sterol Metabolic Process (GO:0016125)	1/60	0.386578	0.493409	0	0	2.08222	1.97899	APOE
Proton Motive Force-Driven ATP Synthesis (GO:0015986)	1/60	0.386578	0.493409	0	0	2.08222	1.97899	NDUFS5
Negative Regulation Of Intrinsic Apoptotic Signaling Pathway (GO:2001243)	1/61	0.391562	0.496578	0	0	2.04741	1.91968	MMP9
Negative Regulation Of Viral Process (GO:0048525)	1/61	0.391562	0.496578	0	0	2.04741	1.91968	BST2
Autophagosome Organization (GO:1905037)	1/61	0.391562	0.496578	0	0	2.04741	1.91968	RAB19
Regulation Of Pathway-Restricted SMAD Protein Phosphorylation (GO:0060393)	1/61	0.391562	0.496578	0	0	2.04741	1.91968	DAB2
Fatty Acid Catabolic Process (GO:0009062)	1/61	0.391562	0.496578	0	0	2.04741	1.91968	LPIN1
Negative Regulation Of Kinase Activity (GO:0033673)	1/62	0.396505	0.500292	0	0	2.01375	1.86285	CEACAM1
Positive Regulation Of Apoptotic Signaling Pathway (GO:2001235)	1/62	0.396505	0.500292	0	0	2.01375	1.86285	CTSL
Glycerophospholipid Metabolic Process (GO:0006650)	1/62	0.396505	0.500292	0	0	2.01375	1.86285	PLA2G7
Regulation Of T Cell Activation (GO:0050863)	1/62	0.396505	0.500292	0	0	2.01375	1.86285	CD2
Monoatomic Cation Transmembrane Transport (GO:0098655)	3/281	0.398415	0.502063	0	0	1.32754	1.22169	SLC41A2;KCNA2;ATP1B1
Oxidative Phosphorylation (GO:0006119)	1/63	0.401409	0.505195	0	0	1.98117	1.80836	NDUFS5
Metal Ion Transport (GO:0030001)	2/171	0.404117	0.50682	0	0	1.45481	1.31813	SLC41A2;KCNA2
Inorganic Cation Transmembrane Transport (GO:0098662)	3/284	0.404944	0.50682	0	0	1.31317	1.18711	SLC41A2;KCNA2;ATP1B1
Regulation Of Secretion By Cell (GO:1903530)	1/64	0.406272	0.50682	0	0	1.94962	1.75608	MCTP2
Cellular Response To Virus (GO:0098586)	1/64	0.406272	0.50682	0	0	1.94962	1.75608	POU2AF1
Positive Regulation Of Interleukin-1 Production (GO:0032732)	1/64	0.406272	0.50682	0	0	1.94962	1.75608	CD36
Positive Regulation Of Macroautophagy (GO:0016239)	1/64	0.406272	0.50682	0	0	1.94962	1.75608	BAG3
Positive Regulation Of Type I Interferon Production (GO:0032481)	1/64	0.406272	0.50682	0	0	1.94962	1.75608	CD14
Autophagosome Assembly (GO:0000045)	1/65	0.411097	0.510913	0	0	1.91906	1.7059	RAB19
Regulation Of Tyrosine Phosphorylation Of STAT Protein (GO:0042509)	1/65	0.411097	0.510913	0	0	1.91906	1.7059	SOCS3
Regulation Of Cell-Matrix Adhesion (GO:0001952)	1/65	0.411097	0.510913	0	0	1.91906	1.7059	CD36
Regulation Of Neuron Projection Development (GO:0010975)	2/174	0.412586	0.511483	0	0	1.42922	1.2653	LPAR1;APOE
Positive Regulation Of Cellular Biosynthetic Process (GO:0031328)	2/174	0.412586	0.511483	0	0	1.42922	1.2653	STARD4;CD36
Activation Of Cysteine-Type Endopeptidase Activity Involved In Apoptotic Process (GO:0006919)	1/67	0.42063	0.517578	0	0	1.86072	1.61139	HIP1
Regulation Of Neurogenesis (GO:0050767)	1/67	0.42063	0.517578	0	0	1.86072	1.61139	S100A10
Regulation Of Viral Genome Replication (GO:0045069)	1/67	0.42063	0.517578	0	0	1.86072	1.61139	BST2
Cholesterol Metabolic Process (GO:0008203)	1/67	0.42063	0.517578	0	0	1.86072	1.61139	APOE
Extrinsic Apoptotic Signaling Pathway (GO:0097191)	1/67	0.42063	0.517578	0	0	1.86072	1.61139	BAG3
Protein Secretion (GO:0009306)	1/67	0.42063	0.517578	0	0	1.86072	1.61139	WLS
Negative Regulation Of Cytokine Production (GO:0001818)	2/178	0.423785	0.520815	0	0	1.39645	1.19889	CEACAM1;XAF1
Aerobic Electron Transport Chain (GO:0019646)	1/68	0.425338	0.522078	0	0	1.83285	1.56685	NDUFS5
Positive Regulation Of ERK1 And ERK2 Cascade (GO:0070374)	2/179	0.426568	0.522941	0	0	1.38849	1.18297	APOE;CD36
Vesicle-Mediated Transport (GO:0016192)	4/411	0.427109	0.522958	0	0	1.20866	1.02823	HIP1;AP4S1;ADRB2;S100A10
Response To Molecule Of Bacterial Origin (GO:0002237)	1/69	0.430009	0.525861	0	0	1.80581	1.52401	CD14
Positive Regulation Of Protein Polymerization (GO:0032273)	1/70	0.434642	0.52957	0	0	1.77955	1.48278	TPPP3
Mitochondrial ATP Synthesis Coupled Electron Transport (GO:0042775)	1/70	0.434642	0.52957	0	0	1.77955	1.48278	NDUFS5
Regulation Of Actin Filament-Based Process (GO:0032970)	1/70	0.434642	0.52957	0	0	1.77955	1.48278	BST2
Synapse Assembly (GO:0007416)	1/71	0.439237	0.534513	0	0	1.75404	1.44307	CDH1
Plasma Membrane Organization (GO:0007009)	1/72	0.443796	0.53874	0	0	1.72925	1.40482	PACSIN1
Negative Regulation Of Cell Adhesion (GO:0007162)	1/72	0.443796	0.53874	0	0	1.72925	1.40482	CDH1
Cellular Response To Reactive Oxygen Species (GO:0034614)	1/73	0.448317	0.542901	0	0	1.70514	1.36796	MMP9
Positive Regulation Of Secretion By Cell (GO:1903532)	1/73	0.448317	0.542901	0	0	1.70514	1.36796	S100A10
Negative Regulation Of Neuron Apoptotic Process (GO:0043524)	1/74	0.452802	0.546998	0	0	1.6817	1.33241	APOE
Positive Regulation Of Lymphocyte Proliferation (GO:0050671)	1/74	0.452802	0.546998	0	0	1.6817	1.33241	CD38
Defense Response To Virus (GO:0051607)	2/189	0.454003	0.547782	0	0	1.31357	1.03726	BST2;IFI44L
Regulation Of Fat Cell Differentiation (GO:0045598)	1/75	0.457251	0.54837	0	0	1.65889	1.29812	CEBPB
Regulation Of Plasma Membrane Bounded Cell Projection Assembly (GO:0120032)	1/75	0.457251	0.54837	0	0	1.65889	1.29812	EPHA2
Nucleosome Organization (GO:0034728)	1/75	0.457251	0.54837	0	0	1.65889	1.29812	NFE2
Defense Response To Gram-negative Bacterium (GO:0050829)	1/75	0.457251	0.54837	0	0	1.65889	1.29812	IGHM
Positive Regulation Of Neurogenesis (GO:0050769)	1/75	0.457251	0.54837	0	0	1.65889	1.29812	TIAM2
Wnt Signaling Pathway (GO:0016055)	1/76	0.461664	0.551	0	0	1.63669	1.26503	WLS
Positive Regulation Of Interleukin-6 Production (GO:0032755)	1/76	0.461664	0.551	0	0	1.63669	1.26503	POU2AF1
Positive Regulation Of Protein Secretion (GO:0050714)	1/76	0.461664	0.551	0	0	1.63669	1.26503	WLS
Regulation Of Ras Protein Signal Transduction (GO:0046578)	1/76	0.461664	0.551	0	0	1.63669	1.26503	EPS8L1
Sphingolipid Biosynthetic Process (GO:0030148)	1/77	0.466041	0.554851	0	0	1.61507	1.23308	ALDH3B1
Regulation Of T Cell Proliferation (GO:0042129)	1/77	0.466041	0.554851	0	0	1.61507	1.23308	CEBPB
Nervous System Development (GO:0007399)	4/433	0.466566	0.554851	0	0	1.14538	0.873185	CDH1;LPAR1;UNC119;DAGLB
Organonitrogen Compound Catabolic Process (GO:1901565)	1/78	0.470383	0.557387	0	0	1.59401	1.20222	PLA2G7
Long-Chain Fatty Acid Metabolic Process (GO:0001676)	1/78	0.470383	0.557387	0	0	1.59401	1.20222	DAGLB
Proteolysis Involved In Protein Catabolic Process (GO:0051603)	1/78	0.470383	0.557387	0	0	1.59401	1.20222	CTSL
Supramolecular Fiber Organization (GO:0097435)	3/316	0.473074	0.559154	0	0	1.17698	0.880978	TPPP3;HIP1;CD36
Regulation Of Cyclin-Dependent Protein Serine/Threonine Kinase Activity (GO:0000079)	1/79	0.474689	0.559154	0	0	1.5735	1.17241	CCNB2
Cellular Response To UV (GO:0034644)	1/79	0.474689	0.559154	0	0	1.5735	1.17241	MMP9
Positive Regulation Of Protein Localization To Membrane (GO:1905477)	1/79	0.474689	0.559154	0	0	1.5735	1.17241	EPHA2
Negative Regulation Of Cellular Component Organization (GO:0051129)	1/79	0.474689	0.559154	0	0	1.5735	1.17241	DNAJB1
Response To Type II Interferon (GO:0034341)	1/80	0.478961	0.56285	0	0	1.5535	1.14359	BST2
Glycoprotein Biosynthetic Process (GO:0009101)	1/80	0.478961	0.56285	0	0	1.5535	1.14359	GCNT1
Activation Of Protein Kinase Activity (GO:0032147)	1/81	0.483199	0.566489	0	0	1.53401	1.11572	ADRB2
Cytoskeleton-Dependent Cytokinesis (GO:0061640)	1/81	0.483199	0.566489	0	0	1.53401	1.11572	UNC119
Sodium Ion Transmembrane Transport (GO:0035725)	1/82	0.487402	0.570071	0	0	1.51499	1.08877	ATP1B1
Negative Regulation Of Apoptotic Signaling Pathway (GO:2001234)	1/82	0.487402	0.570071	0	0	1.51499	1.08877	MMP9
Regulation Of Epithelial To Mesenchymal Transition (GO:0010717)	1/83	0.491571	0.570912	0	0	1.49644	1.0627	DAB2
Calcium Ion Transmembrane Import Into Cytosol (GO:0097553)	1/83	0.491571	0.570912	0	0	1.49644	1.0627	CACNA1E
Phospholipase C-activating G Protein-Coupled Receptor Signaling Pathway (GO:0007200)	1/83	0.491571	0.570912	0	0	1.49644	1.0627	LPAR1
Vascular Transport (GO:0010232)	1/83	0.491571	0.570912	0	0	1.49644	1.0627	ABCC3
Positive Regulation Of Proteasomal Ubiquitin-Dependent Protein Catabolic Process (GO:0032436)	1/83	0.491571	0.570912	0	0	1.49644	1.0627	DAB2
Positive Regulation Of Ubiquitin-Dependent Protein Catabolic Process (GO:2000060)	1/83	0.491571	0.570912	0	0	1.49644	1.0627	DAB2
Regulation Of Interleukin-1 Beta Production (GO:0032651)	1/84	0.495706	0.575043	0	0	1.47834	1.03745	CD36
Protein-Containing Complex Assembly (GO:0065003)	3/328	0.497729	0.576434	0	0	1.13283	0.790375	HIP1;ADRB2;JCHAIN
Regulation Of Kinase Activity (GO:0043549)	1/85	0.499808	0.576434	0	0	1.46066	1.01301	EPHA2
Cellular Respiration (GO:0045333)	1/85	0.499808	0.576434	0	0	1.46066	1.01301	NDUFS5
Positive Regulation Of Endothelial Cell Migration (GO:0010595)	1/85	0.499808	0.576434	0	0	1.46066	1.01301	ETS1
Epidermis Development (GO:0008544)	1/85	0.499808	0.576434	0	0	1.46066	1.01301	SCEL
Proteolysis (GO:0006508)	3/330	0.501783	0.57804	0	0	1.12579	0.776329	THBD;CTSL;MMP9
Negative Regulation Of Binding (GO:0051100)	1/86	0.503877	0.57978	0	0	1.44341	0.989343	DAB2
Negative Regulation Of Neuron Death (GO:1901215)	1/88	0.511916	0.58699	0	0	1.41008	0.944181	APOE
Negative Regulation Of Protein Kinase Activity (GO:0006469)	1/88	0.511916	0.58699	0	0	1.41008	0.944181	CEACAM1
Positive Regulation Of Plasma Membrane Bounded Cell Projection Assembly (GO:0120034)	1/88	0.511916	0.58699	0	0	1.41008	0.944181	EPS8L1
Cellular Response To Chemical Stress (GO:0062197)	1/89	0.515887	0.59018	0	0	1.39399	0.922633	ALDH3B1
Sodium Ion Transport (GO:0006814)	1/89	0.515887	0.59018	0	0	1.39399	0.922633	ATP1B1
Regulation Of GTPase Activity (GO:0043087)	2/214	0.519168	0.59128	0	0	1.15719	0.758572	S100A10;RASGRP3
Regulation Of Peptidyl-Tyrosine Phosphorylation (GO:0050730)	1/90	0.519826	0.59128	0	0	1.37825	0.901737	BANK1
Regulation Of Phosphatidylinositol 3-Kinase Signaling (GO:0014066)	1/90	0.519826	0.59128	0	0	1.37825	0.901737	CEACAM1
Positive Regulation Of Proteasomal Protein Catabolic Process (GO:1901800)	1/90	0.519826	0.59128	0	0	1.37825	0.901737	DAB2
Mitochondrial Respiratory Chain Complex Assembly (GO:0033108)	1/90	0.519826	0.59128	0	0	1.37825	0.901737	NDUFS5
Regulation Of Actin Cytoskeleton Organization (GO:0032956)	1/91	0.523733	0.595042	0	0	1.36287	0.881468	BST2
Positive Regulation Of Protein Catabolic Process (GO:0045732)	1/92	0.527609	0.59876	0	0	1.34783	0.861801	APOE
Regulation Of Endothelial Cell Proliferation (GO:0001936)	1/93	0.531453	0.599696	0	0	1.33311	0.842713	APOE
Cytoplasmic Translation (GO:0002181)	1/93	0.531453	0.599696	0	0	1.33311	0.842713	RPLP0
Positive Regulation Of Protein Kinase B Signaling (GO:0051897)	1/93	0.531453	0.599696	0	0	1.33311	0.842713	HIP1
Protein O-linked Glycosylation (GO:0006493)	1/93	0.531453	0.599696	0	0	1.33311	0.842713	GCNT1
Negative Regulation Of Amide Metabolic Process (GO:0034249)	1/93	0.531453	0.599696	0	0	1.33311	0.842713	APOE
Cellular Response To Hormone Stimulus (GO:0032870)	1/94	0.535266	0.601946	0	0	1.31871	0.824182	CTSL
Sphingolipid Metabolic Process (GO:0006665)	1/94	0.535266	0.601946	0	0	1.31871	0.824182	ALDH3B1
Vesicle Organization (GO:0016050)	1/94	0.535266	0.601946	0	0	1.31871	0.824182	S100A10
Positive Regulation Of Transmembrane Receptor Protein Serine/Threonine Kinase Signaling Pathway (GO:0090100)	1/95	0.539048	0.605514	0	0	1.30461	0.806187	DAB2
Regulation Of Protein Metabolic Process (GO:0051246)	1/96	0.542799	0.608352	0	0	1.29081	0.788708	APOE
Positive Regulation Of Supramolecular Fiber Organization (GO:1902905)	1/96	0.542799	0.608352	0	0	1.29081	0.788708	APOE
Monocarboxylic Acid Metabolic Process (GO:0032787)	1/97	0.54652	0.611832	0	0	1.2773	0.771726	CD36
Phosphatidylinositol Biosynthetic Process (GO:0006661)	1/98	0.550211	0.61527	0	0	1.26407	0.755223	SOCS3
Regulation Of Cell Growth (GO:0001558)	2/227	0.550967	0.615422	0	0	1.08961	0.649496	BST2;CEACAM1
Positive Regulation Of DNA-templated Transcription (GO:0045893)	10/1243	0.555387	0.619662	0	0	0.992711	0.583803	NFE2;DAB2;CEBPB;CDH1;POU2AF1;CD38;APOE;LPIN1;ETS1;S100A10
Hemopoiesis (GO:0030097)	1/101	0.561107	0.625341	0	0	1.22596	0.708416	CEBPB
Calcium Ion Homeostasis (GO:0055074)	1/102	0.56468	0.627914	0	0	1.21376	0.693662	ATP1B1
Regulation Of Protein Secretion (GO:0050708)	1/102	0.56468	0.627914	0	0	1.21376	0.693662	APOE
Positive Regulation Of Kinase Activity (GO:0033674)	1/104	0.571739	0.635053	0	0	1.19007	0.665338	EPHA2
Regulation Of Neuron Apoptotic Process (GO:0043523)	1/105	0.575226	0.6375	0	0	1.17857	0.65174	APOE
Cellular Response To Organonitrogen Compound (GO:0071417)	1/105	0.575226	0.6375	0	0	1.17857	0.65174	CDH1
Regulation Of Cellular Response To Stress (GO:0080135)	1/107	0.582116	0.644416	0	0	1.15622	0.625613	DNAJB1
Cilium Assembly (GO:0060271)	2/243	0.588048	0.647588	0	0	1.01644	0.539677	RPGRIP1;ABLIM1
Regulation Of Proteasomal Ubiquitin-Dependent Protein Catabolic Process (GO:0032434)	1/109	0.588894	0.647588	0	0	1.13469	0.600828	DAB2
Cellular Response To Salt (GO:1902075)	1/109	0.588894	0.647588	0	0	1.13469	0.600828	CDH1
Positive Regulation Of Cysteine-Type Endopeptidase Activity Involved In Apoptotic Process (GO:0043280)	1/109	0.588894	0.647588	0	0	1.13469	0.600828	HIP1
Extracellular Structure Organization (GO:0043062)	1/109	0.588894	0.647588	0	0	1.13469	0.600828	MMP9
Regulation Of Wnt Signaling Pathway (GO:0030111)	1/109	0.588894	0.647588	0	0	1.13469	0.600828	WLS
Response To Lipid (GO:0033993)	1/110	0.592243	0.648703	0	0	1.12422	0.588912	CD36
Sensory Perception Of Chemical Stimulus (GO:0007606)	1/110	0.592243	0.648703	0	0	1.12422	0.588912	CD36
External Encapsulating Structure Organization (GO:0045229)	1/110	0.592243	0.648703	0	0	1.12422	0.588912	MMP9
Positive Regulation Of Programmed Cell Death (GO:0043068)	2/245	0.592522	0.648703	0	0	1.00797	0.527541	LGALS1;PNMA1
Negative Regulation Of Inflammatory Response (GO:0050728)	1/111	0.595564	0.649171	0	0	1.11395	0.577299	APOE
T Cell Activation (GO:0042110)	1/111	0.595564	0.649171	0	0	1.11395	0.577299	CD2
Regulation Of Transforming Growth Factor Beta Receptor Signaling Pathway (GO:0017015)	1/111	0.595564	0.649171	0	0	1.11395	0.577299	DAB2
Mitotic Cell Cycle Phase Transition (GO:0044772)	1/111	0.595564	0.649171	0	0	1.11395	0.577299	CCNB2
Negative Regulation Of Defense Response (GO:0031348)	1/112	0.598858	0.652046	0	0	1.10386	0.565981	APOE
Regulation Of Cytoskeleton Organization (GO:0051493)	1/114	0.605367	0.656972	0	0	1.08421	0.544187	BST2
Regulation Of Interleukin-6 Production (GO:0032675)	1/114	0.605367	0.656972	0	0	1.08421	0.544187	POU2AF1
Response To Endoplasmic Reticulum Stress (GO:0034976)	1/114	0.605367	0.656972	0	0	1.08421	0.544187	CEBPB
Cellular Response To Molecule Of Bacterial Origin (GO:0071219)	1/117	0.614933	0.665898	0	0	1.05601	0.513475	CD14
Positive Regulation Of Protein Serine/Threonine Kinase Activity (GO:0071902)	1/117	0.614933	0.665898	0	0	1.05601	0.513475	ADRB2
Regulation Of Protein Binding (GO:0043393)	1/118	0.618071	0.667839	0	0	1.04693	0.503733	DAB2
Regulation Of Small GTPase Mediated Signal Transduction (GO:0051056)	1/118	0.618071	0.667839	0	0	1.04693	0.503733	TIAM2
Regulation Of Protein Kinase Activity (GO:0045859)	1/119	0.621183	0.670472	0	0	1.038	0.494225	CEACAM1
Regulation Of Protein Catabolic Process (GO:0042176)	1/122	0.630368	0.678175	0	0	1.01211	0.467041	APOE
Positive Regulation Of Macromolecule Biosynthetic Process (GO:0010557)	1/122	0.630368	0.678175	0	0	1.01211	0.467041	HSPH1
Potassium Ion Transport (GO:0006813)	1/122	0.630368	0.678175	0	0	1.01211	0.467041	KCNA2
Modulation Of Chemical Synaptic Transmission (GO:0050804)	1/123	0.633381	0.679943	0	0	1.00377	0.458404	MCTP2
Regulation Of Cell Motility (GO:2000145)	1/123	0.633381	0.679943	0	0	1.00377	0.458404	CEACAM1
Negative Regulation Of Growth (GO:0045926)	1/124	0.636369	0.680209	0	0	0.995556	0.449969	BST2
Neuron Projection Guidance (GO:0097485)	1/124	0.636369	0.680209	0	0	0.995556	0.449969	SEMA4B
Cellular Response To Lipopolysaccharide (GO:0071222)	1/124	0.636369	0.680209	0	0	0.995556	0.449969	CD14
Protein Dephosphorylation (GO:0006470)	1/124	0.636369	0.680209	0	0	0.995556	0.449969	DUSP7
Positive Regulation Of Signal Transduction (GO:0009967)	2/266	0.637321	0.680495	0	0	0.926799	0.417506	CTSL;WLS
Negative Regulation Of Cell Growth (GO:0030308)	1/125	0.639332	0.681909	0	0	0.987477	0.441729	BST2
Cellular Response To Oxygen-Containing Compound (GO:1901701)	3/406	0.641994	0.682844	0	0	0.909921	0.403255	CDH1;CD14;MMP9
Cellular Response To Starvation (GO:0009267)	1/126	0.642272	0.682844	0	0	0.979528	0.433679	PLIN2
Protein-Containing Complex Organization (GO:0043933)	1/126	0.642272	0.682844	0	0	0.979528	0.433679	JCHAIN
Protein Homooligomerization (GO:0051260)	1/129	0.650949	0.69059	0	0	0.956425	0.410616	ITLN1
Protein Targeting (GO:0006605)	1/129	0.650949	0.69059	0	0	0.956425	0.410616	AP4S1
Synapse Organization (GO:0050808)	1/131	0.656617	0.69586	0	0	0.941615	0.396094	CDH1
Circulatory System Development (GO:0072359)	1/132	0.659417	0.697339	0	0	0.93438	0.389075	POU6F1
Epithelial Cell Differentiation (GO:0030855)	1/132	0.659417	0.697339	0	0	0.93438	0.389075	DAB2
Protein Localization To Organelle (GO:0033365)	1/137	0.673079	0.710274	0	0	0.899799	0.356224	WDR83OS
Negative Regulation Of Cellular Biosynthetic Process (GO:0031327)	1/137	0.673079	0.710274	0	0	0.899799	0.356224	CEACAM1
Intracellular Calcium Ion Homeostasis (GO:0006874)	1/139	0.67839	0.715118	0	0	0.886668	0.344056	ATP1B1
Actin Filament Organization (GO:0007015)	1/144	0.691296	0.727178	0	0	0.855449	0.315821	HIP1
Regulation Of Cell Adhesion (GO:0030155)	1/144	0.691296	0.727178	0	0	0.855449	0.315821	EPHA2
Regulation Of Intracellular Signal Transduction (GO:1902531)	2/297	0.696311	0.730907	0	0	0.828093	0.299736	TIAM2;CEACAM1
Negative Regulation Of Response To External Stimulus (GO:0032102)	1/146	0.696312	0.730907	0	0	0.843564	0.305334	APOE
Negative Regulation Of Protein Metabolic Process (GO:0051248)	1/147	0.69879	0.732734	0	0	0.837744	0.300251	APOE
Negative Regulation Of Protein Phosphorylation (GO:0001933)	1/149	0.703686	0.736312	0	0	0.826339	0.290394	CEACAM1
Axon Guidance (GO:0007411)	1/149	0.703686	0.736312	0	0	0.826339	0.290394	SEMA4B
Neuron Development (GO:0048666)	1/150	0.706104	0.737289	0	0	0.820751	0.285615	APOE
protein-RNA Complex Assembly (GO:0022618)	1/150	0.706104	0.737289	0	0	0.820751	0.285615	RPLP0
Cellular Response To Organic Cyclic Compound (GO:0071407)	1/152	0.710882	0.740719	0	0	0.809798	0.276343	CDH1
Positive Regulation Of NF-kappaB Transcription Factor Activity (GO:0051092)	1/152	0.710882	0.740719	0	0	0.809798	0.276343	CD36
Peptide Biosynthetic Process (GO:0043043)	1/158	0.724756	0.754385	0	0	0.778613	0.250651	RPLP0
Response To Lipopolysaccharide (GO:0032496)	1/159	0.727004	0.755932	0	0	0.773646	0.246657	CD14
Organelle Assembly (GO:0070925)	2/322	0.737947	0.766507	0	0	0.762422	0.231688	ABLIM1;RAB19
Membrane Organization (GO:0061024)	1/167	0.744337	0.772	0	0	0.736062	0.217331	S100A10
Negative Regulation Of Transcription By RNA Polymerase II (GO:0000122)	5/763	0.744789	0.772	0	0	0.80164	0.236206	DNAJB1;DAB2;CEBPB;BAG3;POU6F1
Brain Development (GO:0007420)	1/169	0.748497	0.775034	0	0	0.727226	0.210669	POU6F1
Heart Development (GO:0007507)	1/171	0.752589	0.778459	0	0	0.718597	0.204251	POU6F1
Extracellular Matrix Organization (GO:0030198)	1/176	0.762533	0.787924	0	0	0.697888	0.189204	MMP9
Positive Regulation Of Transcription By RNA Polymerase II (GO:0045944)	6/938	0.776782	0.801813	0	0	0.780208	0.197077	DAB2;CEBPB;POU2AF1;LPIN1;ETS1;S100A10
Negative Regulation Of Macromolecule Metabolic Process (GO:0010605)	1/186	0.781244	0.805582	0	0	0.659829	0.16289	APOE
Axonogenesis (GO:0007409)	1/188	0.784807	0.808416	0	0	0.652705	0.158162	SEMA4B
Intracellular Monoatomic Cation Homeostasis (GO:0030003)	1/190	0.788312	0.811185	0	0	0.645733	0.153595	ATP1B1
Transcription By RNA Polymerase II (GO:0006366)	1/192	0.79176	0.81389	0	0	0.638906	0.149183	S100A10
Regulation Of Signal Transduction (GO:0009966)	1/193	0.793463	0.813955	0	0	0.635546	0.147033	CD36
Regulation Of Cell Differentiation (GO:0045595)	1/193	0.793463	0.813955	0	0	0.635546	0.147033	CEBPB
Positive Regulation Of Macromolecule Metabolic Process (GO:0010604)	2/364	0.796983	0.816723	0	0	0.672514	0.152608	CD36;ETS1
Positive Regulation Of Protein Metabolic Process (GO:0051247)	1/196	0.798489	0.817423	0	0	0.625673	0.140797	APOE
Organic Substance Transport (GO:0071702)	1/201	0.806598	0.824874	0	0	0.609876	0.13108	PLTP
Negative Regulation Of Cell Population Proliferation (GO:0008285)	2/379	0.815052	0.832661	0	0	0.645259	0.131957	APOE;ETS1
DNA Damage Response (GO:0006974)	2/384	0.82075	0.837621	0	0	0.636649	0.125761	EPHA2;IER3
Cellular Response To Lipid (GO:0071396)	1/228	0.845098	0.860699	0	0	0.536597	0.090311	CD14
Cilium Organization (GO:0044782)	1/228	0.845098	0.860699	0	0	0.536597	0.090311	ABLIM1
Translation (GO:0006412)	1/234	0.852559	0.867409	0	0	0.522619	0.0833643	RPLP0
Organelle Organization (GO:0006996)	2/418	0.855509	0.86952	0	0	0.583594	0.0910747	APOE;PACSIN1
Positive Regulation Of DNA-binding Transcription Factor Activity (GO:0051091)	1/246	0.866427	0.879716	0	0	0.496717	0.0712177	CD36
Cytokine-Mediated Signaling Pathway (GO:0019221)	1/257	0.877997	0.890553	0	0	0.475107	0.0618169	CEACAM1
Plasma Membrane Bounded Cell Projection Assembly (GO:0120031)	1/275	0.89482	0.90669	0	0	0.443487	0.0492859	ABLIM1
Regulation Of Gene Expression (GO:0010468)	6/1127	0.899589	0.910593	0	0	0.642181	0.0679542	CEBPB;CDH1;APOE;CD36;ATP1B1;ETS1
Central Nervous System Development (GO:0007417)	1/283	0.901536	0.911635	0	0	0.43073	0.0446473	POU6F1
Positive Regulation Of Gene Expression (GO:0010628)	2/480	0.903551	0.912743	0	0	0.506276	0.051348	CD36;ETS1
Gene Expression (GO:0010467)	1/296	0.911553	0.91989	0	0	0.411475	0.0381049	RPLP0
Negative Regulation Of DNA-templated Transcription (GO:0045892)	5/1025	0.922699	0.930193	0	0	0.587548	0.0472696	DNAJB1;DAB2;CEBPB;CD38;POU6F1
Negative Regulation Of Cellular Process (GO:0048523)	2/537	0.934204	0.940837	0	0	0.451005	0.0306954	BST2;ETS1
Negative Regulation Of Gene Expression (GO:0010629)	1/336	0.936448	0.942141	0	0	0.361602	0.0237432	APOE
Regulation Of Transcription By RNA Polymerase II (GO:0006357)	10/2028	0.971981	0.9769	0	0	0.580956	0.0165101	NFE2;DNAJB1;DAB2;CEBPB;POU2AF1;LPIN1;IKZF3;ETS1;S100A10;POU6F1
Regulation Of Nucleic Acid-Templated Transcription (GO:1903506)	1/452	0.975724	0.979478	0	0	0.266998	0.00656152	CEBPB
Negative Regulation Of Nucleic Acid-Templated Transcription (GO:1903507)	1/456	0.976519	0.979478	0	0	0.264596	0.00628706	CD38
Positive Regulation Of Cell Population Proliferation (GO:0008284)	1/483	0.981248	0.983228	0	0	0.249427	0.00472178	BST2
Regulation Of DNA-templated Transcription (GO:0006355)	8/1922	0.990274	0.991273	0	0	0.486477	0.0047544	NFE2;CEBPB;CDH1;CD38;APOE;IKZF3;ETS1;POU6F1
Regulation Of Cell Population Proliferation (GO:0042127)	1/766	0.998255	0.998255	0	0	0.154857	0.000270435	ETS1

## Sheet: Upregulated in p101 KO -GO CC
Term Cell Comp Upreg in p101KO	Overlap	P-value	Adjusted P-value	Old P-value	Old Adjusted P-value	Odds Ratio	Combined Score	Genes
High-Density Lipoprotein Particle (GO:0034364)	3/18	0.000389267	0.0297791	0	0	24.9346	195.768	APOE;PLA2G7;PLTP
Endocytic Vesicle Lumen (GO:0071682)	3/21	0.000623252	0.0297791	0	0	20.7757	153.336	HSPH1;CTSL;APOE
Multivesicular Body (GO:0005771)	4/50	0.000714698	0.0297791	0	0	10.8927	78.9028	BST2;CD79A;CTSL;APOE
Low-Density Lipoprotein Particle (GO:0034362)	2/6	0.000957419	0.0299193	0	0	61.9813	430.848	APOE;PLA2G7
Membrane Raft (GO:0045121)	6/169	0.0025747	0.0643676	0	0	4.64252	27.6788	CD79A;ITLN1;CD14;CD36;S100A10;MS4A4A
Brush Border Membrane (GO:0031526)	3/40	0.00413724	0.0861926	0	0	10.0974	55.4118	LIMA1;ITLN1;CD36
Endocytic Vesicle (GO:0030139)	6/196	0.00531242	0.0948646	0	0	3.97733	20.8321	HSPH1;CTSL;LPAR1;APOE;CD36;WLS
Secretory Granule Membrane (GO:0030667)	7/279	0.00778355	0.121618	0	0	3.24862	15.7745	BST2;CEACAM1;DOK3;SELL;ALDH3B1;CD14;CD36
Endocytic Vesicle Membrane (GO:0030666)	5/159	0.00959741	0.133297	0	0	4.07064	18.9133	ADRB2;APOE;CD36;CLEC4E;WLS
trans-Golgi Network (GO:0005802)	6/241	0.0138801	0.173501	0	0	3.20835	13.7231	HTR7;CDH1;GCNT1;AP4S1;WLS;MS4A4A
Endosome Lumen (GO:0031904)	2/25	0.0173131	0.19674	0	0	10.769	43.6823	CTSL;AP4S1
Catenin Complex (GO:0016342)	2/28	0.0214726	0.223673	0	0	9.525	36.5853	CDH1;CDHR3
Adherens Junction (GO:0005912)	4/150	0.0338502	0.298135	0	0	3.4146	11.5612	CEACAM1;CDH1;CDHR3;KIFC3
Specific Granule Membrane (GO:0035579)	3/90	0.0367351	0.298135	0	0	4.28345	14.1526	CEACAM1;ALDH3B1;CD36
Cytoplasmic Vesicle Membrane (GO:0030659)	7/389	0.0394157	0.298135	0	0	2.30015	7.43775	DOK3;SELL;ALDH3B1;CD14;ADRB2;CD36;WLS
Zonula Adherens (GO:0005915)	1/5	0.0398529	0.298135	0	0	30.7981	99.2488	KIFC3
Specific Granule (GO:0042581)	4/159	0.0405463	0.298135	0	0	3.21486	10.3046	CEACAM1;ALDH3B1;GGH;CD36
Tertiary Granule (GO:0070820)	4/162	0.042934	0.298153	0	0	3.15334	9.927	CEACAM1;DOK3;GGH;MMP9
Flotillin Complex (GO:0016600)	1/6	0.047632	0.313369	0	0	24.6373	75.002	CDH1
Cell Projection Membrane (GO:0031253)	3/105	0.0537638	0.336024	0	0	3.65076	10.6717	LIMA1;ITLN1;CD36
Chylomicron (GO:0042627)	1/8	0.0630028	0.375017	0	0	17.5963	48.6462	APOE
Tertiary Granule Lumen (GO:1904724)	2/53	0.0687088	0.380019	0	0	4.84975	12.9871	GGH;MMP9
Sodium:Potassium-Exchanging ATPase Complex (GO:0005890)	1/9	0.0705955	0.380019	0	0	15.396	40.8114	ATP1B1
Extracellular Membrane-Bounded Organelle (GO:0065010)	2/57	0.0779516	0.380019	0	0	4.49614	11.4726	APOE;ATP1B1
Serine-Type Endopeptidase Complex (GO:1905370)	1/10	0.0781271	0.380019	0	0	13.6846	34.8878	THBD
Collagen-Containing Extracellular Matrix (GO:0062023)	6/373	0.083348	0.380019	0	0	2.04056	5.07024	SPON1;LGALS1;CTSL;APOE;MMP9;S100A10
Sperm Flagellum (GO:0036126)	2/60	0.0851244	0.380019	0	0	4.26293	10.5023	EPS8L1;ATP1B1
Extracellular Vesicle (GO:1903561)	2/60	0.0851244	0.380019	0	0	4.26293	10.5023	APOE;ATP1B1
Caveola (GO:0005901)	2/62	0.0900131	0.387536	0	0	4.12042	9.92114	CDH1;CD36
Serine-Type Peptidase Complex (GO:1905286)	1/12	0.0930087	0.387536	0	0	11.1954	26.5897	THBD
Triglyceride-Rich Plasma Lipoprotein Particle (GO:0034385)	1/14	0.107652	0.405657	0	0	9.47205	21.1118	APOE
Very-Low-Density Lipoprotein Particle (GO:0034361)	1/14	0.107652	0.405657	0	0	9.47205	21.1118	APOE
Endopeptidase Complex (GO:1905369)	1/14	0.107652	0.405657	0	0	9.47205	21.1118	THBD
9+2 Motile Cilium (GO:0097729)	2/70	0.110339	0.405657	0	0	3.63419	8.01048	EPS8L1;ATP1B1
Cation-Transporting ATPase Complex (GO:0090533)	1/15	0.114885	0.410302	0	0	8.79503	19.0309	ATP1B1
Platelet Alpha Granule Membrane (GO:0031092)	1/16	0.122059	0.423817	0	0	8.20828	17.264	CD36
Actin Cytoskeleton (GO:0015629)	5/327	0.127121	0.429464	0	0	1.93021	3.98129	LIMA1;LAD1;ABLIM1;CDH1;GAS7
Clathrin-Coated Vesicle (GO:0030136)	2/78	0.131724	0.430965	0	0	3.25033	6.58856	DAB2;HIP1
Coated Vesicle (GO:0030135)	2/79	0.134461	0.430965	0	0	3.20795	6.4367	DAB2;HIP1
Lipid Droplet (GO:0005811)	2/82	0.142747	0.435205	0	0	3.08719	6.00977	FABP4;PLIN2
Plasma Membrane Raft (GO:0044853)	2/82	0.142747	0.435205	0	0	3.08719	6.00977	CD36;MS4A4A
Phagocytic Vesicle (GO:0045335)	2/100	0.194344	0.539499	0	0	2.51786	4.12456	CD36;CLEC4E
trans-Golgi Network Membrane (GO:0032588)	2/100	0.194344	0.539499	0	0	2.51786	4.12456	HTR7;AP4S1
Endolysosome (GO:0036019)	1/28	0.203778	0.539499	0	0	4.5574	7.24956	CTSL
Focal Adhesion (GO:0005925)	5/387	0.205727	0.539499	0	0	1.62204	2.56477	LIMA1;DAB2;RPLP0;RND3;EPHA2
Apical Junction Complex (GO:0043296)	2/106	0.21205	0.539499	0	0	2.37188	3.67862	CDH1;KIFC3
Cytoskeleton (GO:0005856)	7/599	0.213311	0.539499	0	0	1.4682	2.26837	CCNB2;LIMA1;LAD1;ABLIM1;HIP1;CDH1;KIFC3
Cell-Substrate Junction (GO:0030055)	5/395	0.217263	0.539499	0	0	1.58811	2.42448	LIMA1;DAB2;RPLP0;RND3;EPHA2
Intercalated Disc (GO:0014704)	1/31	0.222998	0.539499	0	0	4.10104	6.15399	ATP1B1
Melanosome (GO:0042470)	1/31	0.222998	0.539499	0	0	4.10104	6.15399	APOE
Golgi Stack (GO:0005795)	1/31	0.222998	0.539499	0	0	4.10104	6.15399	GCNT1
Cell-Cell Junction (GO:0005911)	4/299	0.224431	0.539499	0	0	1.67715	2.50597	CEACAM1;CDH1;CDHR3;EPHA2
Late Endosome (GO:0005770)	3/205	0.231548	0.546105	0	0	1.83411	2.68324	BST2;CD79A;CTSL
Cytoplasmic Side Of Plasma Membrane (GO:0009898)	2/124	0.265858	0.611624	0	0	2.02008	2.67619	SOCS3;CDH1
Cyclin-Dependent Protein Kinase Holoenzyme Complex (GO:0000307)	1/40	0.277933	0.611624	0	0	3.15321	4.03729	CCNB2
Mitochondrial Respiratory Chain Complex I (GO:0005747)	1/41	0.283794	0.611624	0	0	3.07422	3.87201	NDUFS5
Respiratory Chain Complex I (GO:0045271)	1/41	0.283794	0.611624	0	0	3.07422	3.87201	NDUFS5
Cornified Envelope (GO:0001533)	1/41	0.283794	0.611624	0	0	3.07422	3.87201	SCEL
Vesicle (GO:0031982)	3/235	0.296945	0.61956	0	0	1.5945	1.93606	ALDH3B1;APOE;ATP1B1
Cortical Actin Cytoskeleton (GO:0030864)	1/44	0.301093	0.61956	0	0	2.85931	3.43213	CDH1
Phagocytic Vesicle Membrane (GO:0030670)	1/45	0.306766	0.61956	0	0	2.79418	3.3018	CLEC4E
Cell-Cell Contact Zone (GO:0044291)	1/47	0.317977	0.61956	0	0	2.67243	3.06201	ATP1B1
Voltage-Gated Calcium Channel Complex (GO:0005891)	1/49	0.329007	0.61956	0	0	2.56082	2.8468	CACNA1E
Golgi Cisterna (GO:0031985)	1/51	0.33986	0.61956	0	0	2.45814	2.65288	GCNT1
Large Ribosomal Subunit (GO:0015934)	1/52	0.34522	0.61956	0	0	2.40982	2.56301	RPLP0
Sarcolemma (GO:0042383)	1/52	0.34522	0.61956	0	0	2.40982	2.56301	ATP1B1
Cytosolic Large Ribosomal Subunit (GO:0022625)	1/52	0.34522	0.61956	0	0	2.40982	2.56301	RPLP0
Bounding Membrane Of Organelle (GO:0098588)	8/819	0.345499	0.61956	0	0	1.21876	1.29526	DOK3;SELL;ALDH3B1;GCNT1;CD14;ADRB2;CD36;WLS
Exocytic Vesicle Membrane (GO:0099501)	1/53	0.350538	0.61956	0	0	2.36335	2.47747	MCTP2
Synaptic Vesicle Membrane (GO:0030672)	1/54	0.355813	0.61956	0	0	2.31865	2.39597	MCTP2
Azurophil Granule (GO:0042582)	2/155	0.358048	0.61956	0	0	1.60825	1.65182	BST2;GGH
Dendrite (GO:0030425)	3/270	0.374326	0.61956	0	0	1.38301	1.35899	HTR7;KCNA2;APOE
Vacuolar Lumen (GO:0005775)	2/161	0.37549	0.61956	0	0	1.54709	1.51541	CTSL;GGH
Azurophil Granule Membrane (GO:0035577)	1/58	0.376489	0.61956	0	0	2.1555	2.10564	BST2
Calcium Channel Complex (GO:0034704)	1/59	0.381554	0.61956	0	0	2.11823	2.04092	CACNA1E
Serine/Threonine Protein Kinase Complex (GO:1902554)	1/60	0.386578	0.61956	0	0	2.08222	1.97899	CCNB2
Ficolin-1-Rich Granule Membrane (GO:0101003)	1/60	0.386578	0.61956	0	0	2.08222	1.97899	DOK3
Intracellular Organelle Lumen (GO:0070013)	8/856	0.391081	0.61956	0	0	1.16332	1.09217	SPON1;HSPH1;LGALS1;CTSL;GGH;AP4S1;APOE;MMP9
Specific Granule Lumen (GO:0035580)	1/61	0.391562	0.61956	0	0	2.04741	1.91968	GGH
Cortical Cytoskeleton (GO:0030863)	1/63	0.401409	0.624914	0	0	1.98117	1.80836	CDH1
Endoplasmic Reticulum Lumen (GO:0005788)	3/284	0.404944	0.624914	0	0	1.31317	1.18711	SPON1;LGALS1;APOE
Clathrin-Coated Endocytic Vesicle Membrane (GO:0030669)	1/68	0.425338	0.648382	0	0	1.83285	1.56685	APOE
Actin Filament (GO:0005884)	1/71	0.439237	0.651624	0	0	1.75404	1.44307	GAS7
Ficolin-1-Rich Granule (GO:0101002)	2/184	0.440376	0.651624	0	0	1.35	1.10717	DOK3;MMP9
Tertiary Granule Membrane (GO:0070821)	1/72	0.443796	0.651624	0	0	1.72925	1.40482	CEACAM1
Voltage-Gated Potassium Channel Complex (GO:0008076)	1/73	0.448317	0.651624	0	0	1.70514	1.36796	KCNA2
Glutamatergic Synapse (GO:0098978)	1/78	0.470383	0.675837	0	0	1.59401	1.20222	APOE
Potassium Channel Complex (GO:0034705)	1/81	0.483199	0.686362	0	0	1.53401	1.11572	KCNA2
Clathrin-Coated Endocytic Vesicle (GO:0045334)	1/85	0.499808	0.698691	0	0	1.46066	1.01301	APOE
Lysosomal Lumen (GO:0043202)	1/86	0.503877	0.698691	0	0	1.44341	0.989343	CTSL
Platelet Alpha Granule (GO:0031091)	1/89	0.515887	0.698691	0	0	1.39399	0.922633	CD36
Azurophil Granule Lumen (GO:0035578)	1/89	0.515887	0.698691	0	0	1.39399	0.922633	GGH
Clathrin-Coated Vesicle Membrane (GO:0030665)	1/90	0.519826	0.698691	0	0	1.37825	0.901737	APOE
Microtubule Cytoskeleton (GO:0015630)	3/342	0.525752	0.699138	0	0	1.08527	0.697747	CCNB2;TPPP3;KIFC3
Tight Junction (GO:0070160)	1/93	0.531453	0.69928	0	0	1.33311	0.842713	EPHA2
Lytic Vacuole (GO:0000323)	2/223	0.541341	0.704871	0	0	1.10956	0.680944	CTSL;ADRB2
Lysosomal Membrane (GO:0005765)	3/356	0.552904	0.712505	0	0	1.04148	0.617149	BST2;DAB2;DAGLB
Endosome Membrane (GO:0010008)	3/361	0.562379	0.71732	0	0	1.02667	0.59093	CD14;ADRB2;WLS
Lysosome (GO:0005764)	4/503	0.584362	0.73783	0	0	0.981152	0.52711	DAB2;CTSL;ADRB2;DAGLB
Early Endosome Membrane (GO:0031901)	1/116	0.61177	0.764713	0	0	1.06524	0.523459	WLS
Ficolin-1-Rich Granule Lumen (GO:1904813)	1/123	0.633381	0.778527	0	0	1.00377	0.458404	MMP9
Polymeric Cytoskeletal Fiber (GO:0099513)	2/265	0.635278	0.778527	0	0	0.930371	0.422103	TPPP3;GAS7
Asymmetric Synapse (GO:0032279)	1/133	0.662194	0.803634	0	0	0.927254	0.382211	RPLP0
Lytic Vacuole Membrane (GO:0098852)	2/287	0.678195	0.815138	0	0	0.857588	0.333019	DAB2;DAGLB
Mitochondrial Outer Membrane (GO:0005741)	1/151	0.708503	0.833622	0	0	0.815238	0.280932	LPIN1
Postsynaptic Density (GO:0014069)	1/151	0.708503	0.833622	0	0	0.815238	0.280932	RPLP0
Early Endosome (GO:0005769)	2/307	0.713581	0.833622	0	0	0.800533	0.270147	APOE;WLS
Organelle Outer Membrane (GO:0031968)	1/170	0.750551	0.863061	0	0	0.722886	0.20743	LPIN1
Basolateral Plasma Membrane (GO:0016323)	1/171	0.752589	0.863061	0	0	0.718597	0.204251	ABCC3
Microtubule (GO:0005874)	1/185	0.779441	0.885728	0	0	0.663449	0.165317	TPPP3
Axon (GO:0030424)	1/205	0.812851	0.915373	0	0	0.597796	0.123867	KCNA2
Neuron Projection (GO:0043005)	3/557	0.832805	0.92947	0	0	0.656767	0.120159	HTR7;KCNA2;APOE
Nuclear Membrane (GO:0031965)	1/227	0.843818	0.933427	0	0	0.538999	0.0915319	LPIN1
Golgi Membrane (GO:0000139)	2/427	0.863627	0.94696	0	0	0.570971	0.0837123	GCNT1;WLS
Cilium (GO:0005929)	1/257	0.877997	0.954345	0	0	0.475107	0.0618169	EPS8L1
Secretory Granule Lumen (GO:0034774)	1/316	0.92502	0.996789	0	0	0.384955	0.0300032	GGH
Mitochondrial Membrane (GO:0031966)	2/540	0.935532	0.9995	0	0	0.44842	0.0298826	NDUFS5;LPIN1
Mitochondrial Inner Membrane (GO:0005743)	1/370	0.95204	0.999845	0	0	0.327711	0.0161064	NDUFS5
Organelle Inner Membrane (GO:0019866)	1/398	0.961977	0.999845	0	0	0.30416	0.0117906	NDUFS5
Intracellular Non-Membrane-Bounded Organelle (GO:0043232)	5/1195	0.968402	0.999845	0	0	0.499063	0.016024	FABP4;HIP1;STAG3;PNMA1;PLIN2
Nucleolus (GO:0005730)	2/771	0.987389	0.999845	0	0	0.309964	0.00393396	STAG3;PNMA1
Nuclear Lumen (GO:0031981)	2/780	0.98819	0.999845	0	0	0.306234	0.00363815	STAG3;PNMA1
Endoplasmic Reticulum Membrane (GO:0005789)	2/801	0.989873	0.999845	0	0	0.297857	0.00303185	WDR83OS;LPIN1
Intracellular Membrane-Bounded Organelle (GO:0043231)	24/5175	0.999768	0.999845	0	0	0.495877	0.000115085	NFE2;CEBPB;HIP1;KLK1;RPLP0;GGH;GIMAP4;IKZF3;ETS1;BST2;CCNB2;DNAJB1;DAB2;HSPH1;FABP4;STAG3;BAG3;CTSL;BLNK;AP4S1;APOE;LPIN1;PLTP;IER3
Nucleus (GO:0005634)	19/4487	0.999845	0.999845	0	0	0.457065	7.08142e-05	NFE2;CEBPB;HIP1;KLK1;RPLP0;GGH;IKZF3;ETS1;CCNB2;DNAJB1;HSPH1;FABP4;STAG3;BAG3;CTSL;APOE;LPIN1;PLTP;IER3

## Sheet: Downregulated in p101KO-GO BP
Term Biol Process Downreg in p101KO	Overlap	P-value	Adjusted P-value	Old P-value	Old Adjusted P-value	Odds Ratio	Combined Score	Genes
Regulation Of Establishment Of Endothelial Barrier (GO:1903140)	2/16	0.0014038	0.226636	0	0	41.8403	274.831	F11R;VEGFA
Regulation Of Axon Extension Involved In Axon Guidance (GO:0048841)	2/23	0.00291323	0.226636	0	0	27.8838	162.799	SEMA3F;VEGFA
Establishment Or Maintenance Of Apical/Basal Cell Polarity (GO:0035088)	2/26	0.00371705	0.226636	0	0	24.3946	136.484	DLG2;PARD3B
Maintenance Of Blood-Brain Barrier (GO:0035633)	2/29	0.00461214	0.226636	0	0	21.6808	116.623	ESAM;F11R
Regulation Of Voltage-Gated Calcium Channel Activity (GO:1901385)	2/29	0.00461214	0.226636	0	0	21.6808	116.623	CACNB2;AKAP5
Establishment Or Maintenance Of Epithelial Cell Apical/Basal Polarity (GO:0045197)	2/40	0.00864405	0.226636	0	0	15.3963	73.146	DLG2;PARD3B
Cellular Response To Mechanical Stimulus (GO:0071260)	2/48	0.0122781	0.226636	0	0	12.7136	55.9389	F11R;TLR5
Negative Regulation Of Heterochromatin Formation (GO:0031452)	1/5	0.0173795	0.226636	0	0	72.1957	292.57	TET1
Regulation Of Histone Deacetylase Activity (GO:1901725)	1/5	0.0173795	0.226636	0	0	72.1957	292.57	VEGFA
Vascular Endothelial Growth Factor Receptor-2 Signaling Pathway (GO:0036324)	1/5	0.0173795	0.226636	0	0	72.1957	292.57	VEGFA
Venous Blood Vessel Morphogenesis (GO:0048845)	1/5	0.0173795	0.226636	0	0	72.1957	292.57	VEGFA
Regulation Of Mast Cell Chemotaxis (GO:0060753)	1/5	0.0173795	0.226636	0	0	72.1957	292.57	VEGFA
Regulation Of Nitric Oxide Mediated Signal Transduction (GO:0010749)	1/5	0.0173795	0.226636	0	0	72.1957	292.57	VEGFA
Regulation Of Retinal Ganglion Cell Axon Guidance (GO:0090259)	1/5	0.0173795	0.226636	0	0	72.1957	292.57	VEGFA
Positive Regulation Of Endothelial Cell Development (GO:1901552)	1/5	0.0173795	0.226636	0	0	72.1957	292.57	F11R
Positive Regulation Of Establishment Of Endothelial Barrier (GO:1903142)	1/5	0.0173795	0.226636	0	0	72.1957	292.57	F11R
AV Node Cell Action Potential (GO:0086016)	1/6	0.0208195	0.226636	0	0	57.7536	223.614	CACNB2
Positive Regulation Of Neurotransmitter Secretion (GO:0001956)	1/6	0.0208195	0.226636	0	0	57.7536	223.614	SLC4A8
Vascular Associated Smooth Muscle Cell Development (GO:0097084)	1/6	0.0208195	0.226636	0	0	57.7536	223.614	VEGFA
Vascular Wound Healing (GO:0061042)	1/6	0.0208195	0.226636	0	0	57.7536	223.614	VEGFA
Inositol Metabolic Process (GO:0006020)	1/6	0.0208195	0.226636	0	0	57.7536	223.614	SLC5A3
Neuron Projection Extension Involved In Neuron Projection Guidance (GO:1902284)	1/6	0.0208195	0.226636	0	0	57.7536	223.614	SEMA3F
Positive Regulation Of Trophoblast Cell Migration (GO:1901165)	1/6	0.0208195	0.226636	0	0	57.7536	223.614	VEGFA
Axon Extension Involved In Axon Guidance (GO:0048846)	1/6	0.0208195	0.226636	0	0	57.7536	223.614	SEMA3F
Regulation Of Axon Guidance (GO:1902667)	1/6	0.0208195	0.226636	0	0	57.7536	223.614	VEGFA
Regulation Of Blood-Brain Barrier Permeability (GO:1905603)	1/6	0.0208195	0.226636	0	0	57.7536	223.614	VEGFA
Positive Regulation Of Deacetylase Activity (GO:0090045)	1/6	0.0208195	0.226636	0	0	57.7536	223.614	VEGFA
Establishment Of Centrosome Localization (GO:0051660)	1/7	0.0242477	0.226636	0	0	48.1256	179	PARD3B
Positive Regulation Of Vascular Endothelial Growth Factor Signaling Pathway (GO:1900748)	1/7	0.0242477	0.226636	0	0	48.1256	179	VEGFA
Regulation Of Positive Chemotaxis (GO:0050926)	1/7	0.0242477	0.226636	0	0	48.1256	179	VEGFA
Regulation Of Transcription From RNA Polymerase II Promoter In Response To Hypoxia (GO:0061418)	1/7	0.0242477	0.226636	0	0	48.1256	179	VEGFA
Cellular Response To Potassium Ion (GO:0035865)	1/7	0.0242477	0.226636	0	0	48.1256	179	DLG2
Coronary Vasculature Morphogenesis (GO:0060977)	1/7	0.0242477	0.226636	0	0	48.1256	179	VEGFA
Response To Potassium Ion (GO:0035864)	1/7	0.0242477	0.226636	0	0	48.1256	179	DLG2
Positive Regulation Of Cell Migration By Vascular Endothelial Growth Factor Signaling Pathway (GO:0038089)	1/7	0.0242477	0.226636	0	0	48.1256	179	VEGFA
Positive Regulation Of Endocytic Recycling (GO:2001137)	1/7	0.0242477	0.226636	0	0	48.1256	179	AKAP5
Regulation Of Actin Filament-Based Process (GO:0032970)	2/70	0.0250244	0.226636	0	0	8.59083	31.6822	ESAM;F11R
Sympathetic Ganglion Development (GO:0061549)	1/8	0.027664	0.226636	0	0	41.2484	147.984	SEMA3F
Positive Regulation Of Protein Kinase C Signaling (GO:0090037)	1/8	0.027664	0.226636	0	0	41.2484	147.984	VEGFA
Lactation (GO:0007595)	1/8	0.027664	0.226636	0	0	41.2484	147.984	VEGFA
Commissural Neuron Axon Guidance (GO:0071679)	1/8	0.027664	0.226636	0	0	41.2484	147.984	VEGFA
Positive Regulation Of Blood Vessel Endothelial Cell Proliferation Involved In Sprouting Angiogenesis (GO:1903589)	1/8	0.027664	0.226636	0	0	41.2484	147.984	VEGFA
Negative Regulation Of Cholesterol Storage (GO:0010887)	1/8	0.027664	0.226636	0	0	41.2484	147.984	TTC39B
Endothelial Cell Chemotaxis (GO:0035767)	1/8	0.027664	0.226636	0	0	41.2484	147.984	VEGFA
Regulation Of High Voltage-Gated Calcium Channel Activity (GO:1901841)	1/9	0.0310685	0.226636	0	0	36.0906	125.291	CACNB2
Regulation Of Phospholipid Metabolic Process (GO:1903725)	1/9	0.0310685	0.226636	0	0	36.0906	125.291	MTMR9
Camera-Type Eye Morphogenesis (GO:0048593)	1/9	0.0310685	0.226636	0	0	36.0906	125.291	VEGFA
Negative Regulation Of Cell-Cell Adhesion Mediated By Cadherin (GO:2000048)	1/9	0.0310685	0.226636	0	0	36.0906	125.291	VEGFA
Positive Regulation Of Protein Localization To Membrane (GO:1905477)	2/79	0.0312917	0.226636	0	0	7.58327	26.2715	AKAP5;SLC5A3
Vascular Transport (GO:0010232)	2/83	0.0342559	0.226636	0	0	7.20733	24.3168	SLC4A8;SLC5A3
Establishment Of Endothelial Intestinal Barrier (GO:0090557)	1/10	0.0344613	0.226636	0	0	32.0789	108.039	F11R
Surfactant Homeostasis (GO:0043129)	1/10	0.0344613	0.226636	0	0	32.0789	108.039	VEGFA
Induction Of Positive Chemotaxis (GO:0050930)	1/10	0.0344613	0.226636	0	0	32.0789	108.039	VEGFA
Angiogenesis Involved In Wound Healing (GO:0060055)	1/10	0.0344613	0.226636	0	0	32.0789	108.039	VEGFA
Monocyte Differentiation (GO:0030224)	1/10	0.0344613	0.226636	0	0	32.0789	108.039	VEGFA
Negative Regulation Of Adenylate Cyclase Activity (GO:0007194)	1/10	0.0344613	0.226636	0	0	32.0789	108.039	AKAP5
Regulation Of Calcium Ion Transmembrane Transport Via High Voltage-Gated Calcium Channel (GO:1902514)	1/10	0.0344613	0.226636	0	0	32.0789	108.039	CACNB2
Engulfment Of Apoptotic Cell (GO:0043652)	1/10	0.0344613	0.226636	0	0	32.0789	108.039	XKR6
Transport Across Blood-Brain Barrier (GO:0150104)	2/85	0.0357776	0.226636	0	0	7.03296	23.4228	SLC4A8;SLC5A3
Ganglion Development (GO:0061548)	1/11	0.0378424	0.226636	0	0	28.8696	94.5284	SEMA3F
Positive Regulation Of Platelet Aggregation (GO:1901731)	1/11	0.0378424	0.226636	0	0	28.8696	94.5284	F11R
Negative Regulation Of Vascular Permeability (GO:0043116)	1/11	0.0378424	0.226636	0	0	28.8696	94.5284	VEGFA
Intestinal Absorption (GO:0050892)	1/11	0.0378424	0.226636	0	0	28.8696	94.5284	F11R
Positive Regulation Of Vascular Permeability (GO:0043117)	1/11	0.0378424	0.226636	0	0	28.8696	94.5284	VEGFA
Positive Regulation Of Branching Involved In Ureteric Bud Morphogenesis (GO:0090190)	1/11	0.0378424	0.226636	0	0	28.8696	94.5284	VEGFA
Negative Regulation Of Cyclase Activity (GO:0031280)	1/11	0.0378424	0.226636	0	0	28.8696	94.5284	AKAP5
Sodium Ion Transport (GO:0006814)	2/89	0.0388981	0.226636	0	0	6.70825	21.7804	SLC4A8;SCN3A
Positive Regulation Of MAP Kinase Activity (GO:0043406)	2/91	0.040496	0.226636	0	0	6.55684	21.0248	VEGFA;PIK3R5
Regulation Of Actin Cytoskeleton Organization (GO:0032956)	2/91	0.040496	0.226636	0	0	6.55684	21.0248	ESAM;F11R
Eye Photoreceptor Cell Differentiation (GO:0001754)	1/12	0.0412118	0.226636	0	0	26.2437	83.6921	VEGFA
Positive Regulation Of Reactive Oxygen Species Biosynthetic Process (GO:1903428)	1/12	0.0412118	0.226636	0	0	26.2437	83.6921	SLC5A3
Positive Regulation Of Regulated Secretory Pathway (GO:1903307)	1/12	0.0412118	0.226636	0	0	26.2437	83.6921	SLC4A8
Atrial Cardiac Muscle Cell Action Potential (GO:0086014)	1/12	0.0412118	0.226636	0	0	26.2437	83.6921	CACNB2
Positive Regulation Of Voltage-Gated Calcium Channel Activity (GO:1901387)	1/12	0.0412118	0.226636	0	0	26.2437	83.6921	CACNB2
Calcium Ion Import (GO:0070509)	1/12	0.0412118	0.226636	0	0	26.2437	83.6921	CACNB2
Semaphorin-Plexin Signaling Pathway Involved In Neuron Projection Guidance (GO:1902285)	1/12	0.0412118	0.226636	0	0	26.2437	83.6921	SEMA3F
Positive Regulation Of Histone Deacetylation (GO:0031065)	1/13	0.0445695	0.226636	0	0	24.0556	74.8297	VEGFA
Eye Photoreceptor Cell Development (GO:0042462)	1/13	0.0445695	0.226636	0	0	24.0556	74.8297	VEGFA
Negative Regulation Of Lyase Activity (GO:0051350)	1/13	0.0445695	0.226636	0	0	24.0556	74.8297	AKAP5
Regulation Of Leukocyte Migration (GO:0002685)	1/13	0.0445695	0.226636	0	0	24.0556	74.8297	VEGFA
Body Fluid Secretion (GO:0007589)	1/13	0.0445695	0.226636	0	0	24.0556	74.8297	VEGFA
Branching Involved In Blood Vessel Morphogenesis (GO:0001569)	1/13	0.0445695	0.226636	0	0	24.0556	74.8297	VEGFA
Regulation Of Trophoblast Cell Migration (GO:1901163)	1/13	0.0445695	0.226636	0	0	24.0556	74.8297	VEGFA
Regulation Of Cholesterol Storage (GO:0010885)	1/14	0.0479157	0.226636	0	0	22.204	67.4627	TTC39B
Positive Regulation Of Long-Term Synaptic Potentiation (GO:1900273)	1/14	0.0479157	0.226636	0	0	22.204	67.4627	AKAP5
Vascular Endothelial Growth Factor Signaling Pathway (GO:0038084)	1/14	0.0479157	0.226636	0	0	22.204	67.4627	VEGFA
Positive Regulation Of Transcription From RNA Polymerase II Promoter Involved In Cellular Response To Chemical Stimulus (GO:1901522)	1/14	0.0479157	0.226636	0	0	22.204	67.4627	VEGFA
Cardiac Cell Development (GO:0055006)	1/14	0.0479157	0.226636	0	0	22.204	67.4627	VEGFA
Photoreceptor Cell Development (GO:0042461)	1/14	0.0479157	0.226636	0	0	22.204	67.4627	VEGFA
Monosaccharide Transmembrane Transport (GO:0015749)	1/14	0.0479157	0.226636	0	0	22.204	67.4627	SLC5A3
Regulation Of Branching Involved In Ureteric Bud Morphogenesis (GO:0090189)	1/14	0.0479157	0.226636	0	0	22.204	67.4627	VEGFA
Positive Regulation Of Endothelial Cell Chemotaxis (GO:2001028)	1/14	0.0479157	0.226636	0	0	22.204	67.4627	VEGFA
Inflammatory Response (GO:0006954)	3/236	0.0498821	0.226636	0	0	3.78522	11.3484	CCL22;TLR5;F11R
Sympathetic Nervous System Development (GO:0048485)	1/15	0.0512503	0.226636	0	0	20.617	61.2537	SEMA3F
Regulation Of Dephosphorylation (GO:0035303)	1/15	0.0512503	0.226636	0	0	20.617	61.2537	MTMR9
Positive Regulation Of Sprouting Angiogenesis (GO:1903672)	1/15	0.0512503	0.226636	0	0	20.617	61.2537	VEGFA
Protein Localization To Cell-Cell Junction (GO:0150105)	1/15	0.0512503	0.226636	0	0	20.617	61.2537	F11R
Retrograde Axonal Transport (GO:0008090)	1/15	0.0512503	0.226636	0	0	20.617	61.2537	DLG2
Regulation Of Bicellular Tight Junction Assembly (GO:2000810)	1/15	0.0512503	0.226636	0	0	20.617	61.2537	F11R
Positive Regulation Of Homotypic Cell-Cell Adhesion (GO:0034112)	1/16	0.0545734	0.226636	0	0	19.2415	55.9584	F11R
Positive Regulation Of Positive Chemotaxis (GO:0050927)	1/16	0.0545734	0.226636	0	0	19.2415	55.9584	VEGFA
Apoptotic Nuclear Changes (GO:0030262)	1/16	0.0545734	0.226636	0	0	19.2415	55.9584	CECR2
Lymphocyte Mediated Immunity (GO:0002449)	1/16	0.0545734	0.226636	0	0	19.2415	55.9584	CD8A
Regulation Of Protein Kinase A Signaling (GO:0010738)	1/16	0.0545734	0.226636	0	0	19.2415	55.9584	AKAP5
Regulation Of Protein Kinase C Signaling (GO:0090036)	1/16	0.0545734	0.226636	0	0	19.2415	55.9584	VEGFA
Membrane Depolarization During Cardiac Muscle Cell Action Potential (GO:0086012)	1/16	0.0545734	0.226636	0	0	19.2415	55.9584	CACNB2
Positive Regulation Of Cell Migration Involved In Sprouting Angiogenesis (GO:0090050)	1/16	0.0545734	0.226636	0	0	19.2415	55.9584	VEGFA
Regulation Of Blood Vessel Endothelial Cell Proliferation Involved In Sprouting Angiogenesis (GO:1903587)	1/16	0.0545734	0.226636	0	0	19.2415	55.9584	VEGFA
T Cell Activation (GO:0042110)	2/111	0.0577601	0.226636	0	0	5.34835	15.2506	CD8A;SLAMF7
Positive Regulation Of Transcription From RNA Polymerase II Promoter In Response To Stress (GO:0036003)	1/17	0.0578851	0.226636	0	0	18.038	51.3957	VEGFA
Cell Migration Involved In Sprouting Angiogenesis (GO:0002042)	1/17	0.0578851	0.226636	0	0	18.038	51.3957	VEGFA
Polyol Metabolic Process (GO:0019751)	1/17	0.0578851	0.226636	0	0	18.038	51.3957	SLC5A3
Positive Chemotaxis (GO:0050918)	1/17	0.0578851	0.226636	0	0	18.038	51.3957	VEGFA
Regulation Of DNA Methylation-Dependent Heterochromatin Formation (GO:0090308)	1/17	0.0578851	0.226636	0	0	18.038	51.3957	TET1
Regulation Of Adenylate Cyclase Activity (GO:0045761)	1/17	0.0578851	0.226636	0	0	18.038	51.3957	AKAP5
Regulation Of Cytoskeleton Organization (GO:0051493)	2/114	0.0605372	0.226636	0	0	5.20431	14.5955	ESAM;F11R
Regulation Of MAP Kinase Activity (GO:0043405)	2/114	0.0605372	0.226636	0	0	5.20431	14.5955	VEGFA;PIK3R5
Negative Regulation Of Lipid Storage (GO:0010888)	1/18	0.0611853	0.226636	0	0	16.9761	47.4287	TTC39B
Positive Regulation Of Neuroblast Proliferation (GO:0002052)	1/18	0.0611853	0.226636	0	0	16.9761	47.4287	VEGFA
Regulation Of Synaptic Vesicle Exocytosis (GO:2000300)	1/18	0.0611853	0.226636	0	0	16.9761	47.4287	SLC4A8
Positive Regulation Of CREB Transcription Factor Activity (GO:0032793)	1/18	0.0611853	0.226636	0	0	16.9761	47.4287	VEGFA
Regulation Of Cell-Cell Adhesion Mediated By Cadherin (GO:2000047)	1/18	0.0611853	0.226636	0	0	16.9761	47.4287	VEGFA
Positive Regulation Of Focal Adhesion Assembly (GO:0051894)	1/18	0.0611853	0.226636	0	0	16.9761	47.4287	VEGFA
Positive Regulation Of Protein Serine/Threonine Kinase Activity (GO:0071902)	2/117	0.0633595	0.226636	0	0	5.06777	13.9816	VEGFA;PIK3R5
DNA Catabolic Process (GO:0006308)	1/19	0.0644741	0.226636	0	0	16.0322	43.9522	CECR2
Eye Morphogenesis (GO:0048592)	1/19	0.0644741	0.226636	0	0	16.0322	43.9522	VEGFA
Bicarbonate Transport (GO:0015701)	1/19	0.0644741	0.226636	0	0	16.0322	43.9522	SLC4A8
Mesoderm Development (GO:0007498)	1/19	0.0644741	0.226636	0	0	16.0322	43.9522	VEGFA
Regulation Of Vascular Endothelial Growth Factor Signaling Pathway (GO:1900746)	1/19	0.0644741	0.226636	0	0	16.0322	43.9522	VEGFA
Positive Regulation Of Axon Extension (GO:0045773)	1/19	0.0644741	0.226636	0	0	16.0322	43.9522	VEGFA
Negative Regulation Of Axon Extension Involved In Axon Guidance (GO:0048843)	1/19	0.0644741	0.226636	0	0	16.0322	43.9522	SEMA3F
Dopaminergic Neuron Differentiation (GO:0071542)	1/19	0.0644741	0.226636	0	0	16.0322	43.9522	VEGFA
T Cell Mediated Immunity (GO:0002456)	1/20	0.0677515	0.231152	0	0	15.1876	40.8837	CD8A
Negative Regulation Of Stem Cell Population Maintenance (GO:1902455)	1/20	0.0677515	0.231152	0	0	15.1876	40.8837	TET1
Regulation Of Phosphatase Activity (GO:0010921)	1/20	0.0677515	0.231152	0	0	15.1876	40.8837	MTMR9
Regulation Of Toll-Like Receptor Signaling Pathway (GO:0034121)	1/20	0.0677515	0.231152	0	0	15.1876	40.8837	TLR5
Macrophage Differentiation (GO:0030225)	1/21	0.0710176	0.23128	0	0	14.4275	38.1583	VEGFA
Regulation Of Steroid Metabolic Process (GO:0019218)	1/21	0.0710176	0.23128	0	0	14.4275	38.1583	TTC39B
Glucose Transmembrane Transport (GO:1904659)	1/22	0.0742725	0.23128	0	0	13.7398	35.7237	SLC5A3
Positive Regulation Of Phosphatase Activity (GO:0010922)	1/22	0.0742725	0.23128	0	0	13.7398	35.7237	MTMR9
Hexose Transmembrane Transport (GO:0008645)	1/22	0.0742725	0.23128	0	0	13.7398	35.7237	SLC5A3
Positive Regulation Of Protein Autophosphorylation (GO:0031954)	1/22	0.0742725	0.23128	0	0	13.7398	35.7237	VEGFA
Homologous Chromosome Segregation (GO:0045143)	1/22	0.0742725	0.23128	0	0	13.7398	35.7237	PTTG1
Positive Regulation Of Receptor Internalization (GO:0002092)	1/22	0.0742725	0.23128	0	0	13.7398	35.7237	VEGFA
Blood Vessel Endothelial Cell Migration (GO:0043534)	1/22	0.0742725	0.23128	0	0	13.7398	35.7237	VEGFA
Mammary Gland Development (GO:0030879)	1/22	0.0742725	0.23128	0	0	13.7398	35.7237	VEGFA
Natural Killer Cell Mediated Immunity (GO:0002228)	1/22	0.0742725	0.23128	0	0	13.7398	35.7237	SLAMF7
Regulation Of Cholesterol Metabolic Process (GO:0090181)	1/23	0.0775161	0.23128	0	0	13.1146	33.5376	TTC39B
Regulation Of Cholesterol Transport (GO:0032374)	1/23	0.0775161	0.23128	0	0	13.1146	33.5376	TTC39B
Positive Regulation Of Morphogenesis Of An Epithelium (GO:1905332)	1/23	0.0775161	0.23128	0	0	13.1146	33.5376	VEGFA
Adaptive Immune Response Based On Somatic Recombination Of Immune Receptors Built From Immunoglobulin Superfamily Domains (GO:0002460)	1/23	0.0775161	0.23128	0	0	13.1146	33.5376	CD8A
Artery Development (GO:0060840)	1/23	0.0775161	0.23128	0	0	13.1146	33.5376	VEGFA
Axon Extension (GO:0048675)	1/23	0.0775161	0.23128	0	0	13.1146	33.5376	SEMA3F
Positive Regulation Of Cell-Substrate Junction Organization (GO:0150117)	1/23	0.0775161	0.23128	0	0	13.1146	33.5376	VEGFA
Regulation Of Cell Junction Assembly (GO:1901888)	1/23	0.0775161	0.23128	0	0	13.1146	33.5376	F11R
Positive Regulation Of p38MAPK Cascade (GO:1900745)	1/24	0.0807485	0.23128	0	0	12.5438	31.5654	VEGFA
Neuromuscular Junction Development (GO:0007528)	1/24	0.0807485	0.23128	0	0	12.5438	31.5654	CACNB2
Regulation Of Neuroblast Proliferation (GO:1902692)	1/24	0.0807485	0.23128	0	0	12.5438	31.5654	VEGFA
Mononuclear Cell Differentiation (GO:1903131)	1/24	0.0807485	0.23128	0	0	12.5438	31.5654	VEGFA
Natural Killer Cell Mediated Cytotoxicity (GO:0042267)	1/24	0.0807485	0.23128	0	0	12.5438	31.5654	SLAMF7
Eosinophil Chemotaxis (GO:0048245)	1/24	0.0807485	0.23128	0	0	12.5438	31.5654	CCL22
Eosinophil Migration (GO:0072677)	1/24	0.0807485	0.23128	0	0	12.5438	31.5654	CCL22
Protein Localization To Plasma Membrane (GO:0072659)	2/137	0.0832429	0.234278	0	0	4.31264	10.7212	CACNB2;F11R
Negative Regulation Of Stress Fiber Assembly (GO:0051497)	1/25	0.0839697	0.234278	0	0	12.0205	29.7784	F11R
Regulation Of Platelet Aggregation (GO:0090330)	1/25	0.0839697	0.234278	0	0	12.0205	29.7784	F11R
Antigen Processing And Presentation Of Exogenous Peptide Antigen Via MHC Class II (GO:0019886)	1/26	0.0871799	0.234278	0	0	11.5391	28.153	CTSE
Camera-Type Eye Development (GO:0043010)	1/26	0.0871799	0.234278	0	0	11.5391	28.153	VEGFA
Cardiac Muscle Cell Development (GO:0055013)	1/26	0.0871799	0.234278	0	0	11.5391	28.153	VEGFA
Regulation Of Reactive Oxygen Species Biosynthetic Process (GO:1903426)	1/26	0.0871799	0.234278	0	0	11.5391	28.153	SLC5A3
Meiosis I (GO:0007127)	1/26	0.0871799	0.234278	0	0	11.5391	28.153	PTTG1
Positive Regulation Of Adenylate Cyclase Activity (GO:0045762)	1/26	0.0871799	0.234278	0	0	11.5391	28.153	AKAP5
Protein Localization To Cell Periphery (GO:1990778)	2/142	0.0884793	0.234278	0	0	4.15756	10.082	CACNB2;F11R
Positive Regulation Of Immune System Process (GO:0002684)	1/27	0.0903789	0.234278	0	0	11.0948	26.669	VEGFA
Positive Regulation Of Mitotic Cell Cycle (GO:0045931)	1/27	0.0903789	0.234278	0	0	11.0948	26.669	ASNS
In Utero Embryonic Development (GO:0001701)	1/27	0.0903789	0.234278	0	0	11.0948	26.669	VEGFA
Cardiac Muscle Cell Differentiation (GO:0055007)	1/27	0.0903789	0.234278	0	0	11.0948	26.669	VEGFA
Cellular Response To Acid Chemical (GO:0071229)	1/27	0.0903789	0.234278	0	0	11.0948	26.669	VEGFA
Respiratory Tube Development (GO:0030323)	1/27	0.0903789	0.234278	0	0	11.0948	26.669	VEGFA
Regulation Of Actin Polymerization Or Depolymerization (GO:0008064)	1/27	0.0903789	0.234278	0	0	11.0948	26.669	ESAM
Establishment Of Endothelial Barrier (GO:0061028)	1/28	0.0935669	0.234676	0	0	10.6833	25.3096	F11R
Vascular Endothelial Growth Factor Receptor Signaling Pathway (GO:0048010)	1/28	0.0935669	0.234676	0	0	10.6833	25.3096	VEGFA
Antigen Processing And Presentation Of Peptide Antigen Via MHC Class II (GO:0002495)	1/28	0.0935669	0.234676	0	0	10.6833	25.3096	CTSE
Apoptotic Cell Clearance (GO:0043277)	1/28	0.0935669	0.234676	0	0	10.6833	25.3096	XKR6
Regulation Of Protein Localization To Membrane (GO:1905475)	1/28	0.0935669	0.234676	0	0	10.6833	25.3096	SLC5A3
Negative Regulation Of Actin Filament Bundle Assembly (GO:0032232)	1/28	0.0935669	0.234676	0	0	10.6833	25.3096	F11R
Positive Regulation Of MAPK Cascade (GO:0043410)	3/310	0.0948261	0.235577	0	0	2.86203	6.7421	CCL22;VEGFA;PIK3R5
Axon Guidance (GO:0007411)	2/149	0.0959707	0.235577	0	0	3.95818	9.27684	SEMA3F;VEGFA
Positive Regulation Of Neural Precursor Cell Proliferation (GO:2000179)	1/29	0.0967438	0.235577	0	0	10.3012	24.0605	VEGFA
Positive Regulation Of Calcium Ion Transport (GO:0051928)	1/29	0.0967438	0.235577	0	0	10.3012	24.0605	CACNB2
Positive Regulation Of Dephosphorylation (GO:0035306)	1/29	0.0967438	0.235577	0	0	10.3012	24.0605	MTMR9
Artery Morphogenesis (GO:0048844)	1/30	0.0999098	0.235577	0	0	9.94553	22.9094	VEGFA
Phagocytosis, Engulfment (GO:0006911)	1/30	0.0999098	0.235577	0	0	9.94553	22.9094	XKR6
Negative Regulation Of Axon Extension (GO:0030517)	1/30	0.0999098	0.235577	0	0	9.94553	22.9094	SEMA3F
Regulation Of Cell Migration Involved In Sprouting Angiogenesis (GO:0090049)	1/30	0.0999098	0.235577	0	0	9.94553	22.9094	VEGFA
Positive Regulation Of Leukocyte Migration (GO:0002687)	1/31	0.103065	0.235577	0	0	9.61353	21.8457	VEGFA
Toll-Like Receptor Signaling Pathway (GO:0002224)	1/31	0.103065	0.235577	0	0	9.61353	21.8457	TLR5
Regulation Of Long-Term Synaptic Potentiation (GO:1900271)	1/31	0.103065	0.235577	0	0	9.61353	21.8457	AKAP5
Antigen Processing And Presentation Of Exogenous Peptide Antigen (GO:0002478)	1/31	0.103065	0.235577	0	0	9.61353	21.8457	CTSE
Leukocyte Cell-Cell Adhesion (GO:0007159)	1/31	0.103065	0.235577	0	0	9.61353	21.8457	F11R
Regulation Of Protein Autophosphorylation (GO:0031952)	1/31	0.103065	0.235577	0	0	9.61353	21.8457	VEGFA
Positive Regulation Of Rho Protein Signal Transduction (GO:0035025)	1/31	0.103065	0.235577	0	0	9.61353	21.8457	F11R
Negative Chemotaxis (GO:0050919)	1/31	0.103065	0.235577	0	0	9.61353	21.8457	SEMA3F
Negative Regulation Of Chemotaxis (GO:0050922)	1/31	0.103065	0.235577	0	0	9.61353	21.8457	SEMA3F
Regulation Of Cholesterol Efflux (GO:0010874)	1/32	0.106209	0.235794	0	0	9.30295	20.8604	TTC39B
Mesenchymal Cell Migration (GO:0090497)	1/32	0.106209	0.235794	0	0	9.30295	20.8604	SEMA3F
Phosphatidylinositol 3-Kinase Signaling (GO:0014065)	1/32	0.106209	0.235794	0	0	9.30295	20.8604	PIK3R5
Muscle Cell Development (GO:0055001)	1/32	0.106209	0.235794	0	0	9.30295	20.8604	VEGFA
Respiratory System Development (GO:0060541)	1/32	0.106209	0.235794	0	0	9.30295	20.8604	VEGFA
Regulation Of Calcium Ion Transmembrane Transporter Activity (GO:1901019)	1/32	0.106209	0.235794	0	0	9.30295	20.8604	CACNB2
Vasculogenesis (GO:0001570)	1/33	0.109342	0.237079	0	0	9.01178	19.9455	VEGFA
Positive Regulation Of Reproductive Process (GO:2000243)	1/33	0.109342	0.237079	0	0	9.01178	19.9455	VEGFA
Lung Development (GO:0030324)	1/33	0.109342	0.237079	0	0	9.01178	19.9455	VEGFA
Regulation Of Protein Polymerization (GO:0032271)	1/33	0.109342	0.237079	0	0	9.01178	19.9455	ESAM
Regulation Of Sprouting Angiogenesis (GO:1903670)	1/33	0.109342	0.237079	0	0	9.01178	19.9455	VEGFA
Cellular Response To Vascular Endothelial Growth Factor Stimulus (GO:0035924)	1/34	0.112465	0.240478	0	0	8.73825	19.0941	VEGFA
Regulation Of calcineurin-NFAT Signaling Cascade (GO:0070884)	1/34	0.112465	0.240478	0	0	8.73825	19.0941	AKAP5
Semaphorin-Plexin Signaling Pathway (GO:0071526)	1/34	0.112465	0.240478	0	0	8.73825	19.0941	SEMA3F
One-Carbon Compound Transport (GO:0019755)	1/35	0.115576	0.245997	0	0	8.48082	18.3001	SLC4A8
Neural Crest Cell Migration (GO:0001755)	1/36	0.118677	0.249169	0	0	8.2381	17.5582	SEMA3F
Regulation Of Receptor Internalization (GO:0002090)	1/36	0.118677	0.249169	0	0	8.2381	17.5582	VEGFA
Regulation Of Trans-Synaptic Signaling (GO:0099177)	1/36	0.118677	0.249169	0	0	8.2381	17.5582	SLC4A8
Regulation Of p38MAPK Cascade (GO:1900744)	1/37	0.121767	0.253364	0	0	8.00886	16.8638	VEGFA
Calcium Ion Import Across Plasma Membrane (GO:0098703)	1/37	0.121767	0.253364	0	0	8.00886	16.8638	SCN3A
Import Into Cell (GO:0098657)	1/38	0.124847	0.256477	0	0	7.79201	16.2126	SLC5A3
Positive Regulation Of Cation Channel Activity (GO:2001259)	1/38	0.124847	0.256477	0	0	7.79201	16.2126	AKAP5
Protein Localization (GO:0008104)	3/351	0.124922	0.256477	0	0	2.51956	5.24084	ESAM;PARD3B;RPGR
Positive Regulation Of Hydrolase Activity (GO:0051345)	2/176	0.126398	0.257508	0	0	3.33942	6.90699	CCL22;MTMR9
Positive Regulation Of Pattern Recognition Receptor Signaling Pathway (GO:0062208)	1/39	0.127916	0.257508	0	0	7.58658	15.6009	TLR5
Anterograde Axonal Transport (GO:0008089)	1/39	0.127916	0.257508	0	0	7.58658	15.6009	DLG2
Neuron Projection Extension (GO:1990138)	1/39	0.127916	0.257508	0	0	7.58658	15.6009	SEMA3F
Positive Regulation Of Monoatomic Ion Transport (GO:0043270)	1/40	0.130974	0.257508	0	0	7.39168	15.0255	CACNB2
Positive Regulation Of Stem Cell Population Maintenance (GO:1902459)	1/40	0.130974	0.257508	0	0	7.39168	15.0255	TET1
Regulation Of Small Molecule Metabolic Process (GO:0062012)	1/40	0.130974	0.257508	0	0	7.39168	15.0255	TTC39B
Positive Regulation Of Catalytic Activity (GO:0043085)	1/40	0.130974	0.257508	0	0	7.39168	15.0255	SLC5A3
Negative Regulation Of Cell-Cell Adhesion (GO:0022408)	1/40	0.130974	0.257508	0	0	7.39168	15.0255	VEGFA
Endothelial Cell Migration (GO:0043542)	1/40	0.130974	0.257508	0	0	7.39168	15.0255	VEGFA
Regulation Of Heart Rate By Cardiac Conduction (GO:0086091)	1/41	0.134022	0.260193	0	0	7.20652	14.4833	CACNB2
Lymphocyte Migration (GO:0072676)	1/41	0.134022	0.260193	0	0	7.20652	14.4833	CCL22
Regulation Of Amide Metabolic Process (GO:0034248)	1/41	0.134022	0.260193	0	0	7.20652	14.4833	MSI2
Branching Morphogenesis Of An Epithelial Tube (GO:0048754)	1/42	0.137059	0.262791	0	0	7.0304	13.9718	VEGFA
Monocyte Chemotaxis (GO:0002548)	1/42	0.137059	0.262791	0	0	7.0304	13.9718	CCL22
Positive Regulation Of Calcium Ion Transmembrane Transport (GO:1904427)	1/42	0.137059	0.262791	0	0	7.0304	13.9718	CACNB2
Positive Regulation Of Receptor-Mediated Endocytosis (GO:0048260)	1/43	0.140086	0.266392	0	0	6.86266	13.4886	VEGFA
Positive Regulation Of Cell-Matrix Adhesion (GO:0001954)	1/43	0.140086	0.266392	0	0	6.86266	13.4886	VEGFA
Neural Crest Cell Development (GO:0014032)	1/44	0.143102	0.267739	0	0	6.70273	13.0314	SEMA3F
Lymphocyte Chemotaxis (GO:0048247)	1/44	0.143102	0.267739	0	0	6.70273	13.0314	CCL22
Positive Regulation Of Biosynthetic Process (GO:0009891)	1/44	0.143102	0.267739	0	0	6.70273	13.0314	SLC5A3
Positive Regulation Of Chemotaxis (GO:0050921)	1/44	0.143102	0.267739	0	0	6.70273	13.0314	VEGFA
Protein Localization To Membrane (GO:0072657)	2/192	0.14538	0.269023	0	0	3.05573	5.89268	CACNB2;F11R
Modification-Dependent Protein Catabolic Process (GO:0019941)	2/192	0.14538	0.269023	0	0	3.05573	5.89268	RNF150;RPGR
Organic Hydroxy Compound Transport (GO:0015850)	1/45	0.146107	0.269023	0	0	6.55007	12.5985	SLC5A3
Natural Killer Cell Activation (GO:0030101)	1/45	0.146107	0.269023	0	0	6.55007	12.5985	SLAMF7
T Cell Differentiation (GO:0030217)	1/46	0.149103	0.271309	0	0	6.40419	12.1879	CD8A
Cardiac Conduction (GO:0061337)	1/46	0.149103	0.271309	0	0	6.40419	12.1879	CACNB2
Positive Regulation Of Blood Vessel Endothelial Cell Migration (GO:0043536)	1/46	0.149103	0.271309	0	0	6.40419	12.1879	VEGFA
Bicellular Tight Junction Assembly (GO:0070830)	1/47	0.152088	0.275659	0	0	6.26465	11.7982	ESAM
Anterograde Trans-Synaptic Signaling (GO:0098916)	2/199	0.153865	0.277795	0	0	2.9461	5.51417	CACNB2;DLG2
Positive Regulation Of Reactive Oxygen Species Metabolic Process (GO:2000379)	1/48	0.155063	0.277795	0	0	6.13105	11.4278	SLC5A3
Chloride Transmembrane Transport (GO:1902476)	1/48	0.155063	0.277795	0	0	6.13105	11.4278	SLC4A8
Erythrocyte Differentiation (GO:0030218)	1/49	0.158027	0.280937	0	0	6.00302	11.0755	VEGFA
Negative Regulation Of Cysteine-Type Endopeptidase Activity Involved In Apoptotic Process (GO:0043154)	1/49	0.158027	0.280937	0	0	6.00302	11.0755	VEGFA
Cell Chemotaxis (GO:0060326)	1/50	0.160981	0.285096	0	0	5.88021	10.74	VEGFA
Positive Regulation Of Protein Localization To Cell Periphery (GO:1904377)	1/51	0.163925	0.287023	0	0	5.76232	10.4203	AKAP5
Positive Regulation Of Protein Localization To Plasma Membrane (GO:1903078)	1/51	0.163925	0.287023	0	0	5.76232	10.4203	AKAP5
Positive Regulation Of Ras Protein Signal Transduction (GO:0046579)	1/51	0.163925	0.287023	0	0	5.76232	10.4203	F11R
Sprouting Angiogenesis (GO:0002040)	1/52	0.166859	0.289972	0	0	5.64905	10.1152	VEGFA
Adenylate Cyclase-Inhibiting G Protein-Coupled Receptor Signaling Pathway (GO:0007193)	1/52	0.166859	0.289972	0	0	5.64905	10.1152	AKAP5
Tight Junction Assembly (GO:0120192)	1/53	0.169782	0.290329	0	0	5.54013	9.82398	ESAM
Regulation Of Macromolecule Biosynthetic Process (GO:0010556)	1/53	0.169782	0.290329	0	0	5.54013	9.82398	MSI2
Blood Vessel Morphogenesis (GO:0048514)	1/53	0.169782	0.290329	0	0	5.54013	9.82398	VEGFA
Negative Regulation Of Cysteine-Type Endopeptidase Activity (GO:2000117)	1/53	0.169782	0.290329	0	0	5.54013	9.82398	VEGFA
Positive Regulation Of Leukocyte Chemotaxis (GO:0002690)	1/54	0.172696	0.290329	0	0	5.43533	9.54565	VEGFA
Regulation Of Focal Adhesion Assembly (GO:0051893)	1/54	0.172696	0.290329	0	0	5.43533	9.54565	VEGFA
Apical Junction Assembly (GO:0043297)	1/54	0.172696	0.290329	0	0	5.43533	9.54565	ESAM
Monoatomic Anion Transmembrane Transport (GO:0098656)	1/54	0.172696	0.290329	0	0	5.43533	9.54565	SLC4A8
Regulation Of Blood Vessel Endothelial Cell Migration (GO:0043535)	1/54	0.172696	0.290329	0	0	5.43533	9.54565	VEGFA
Neuron Migration (GO:0001764)	1/55	0.175599	0.293086	0	0	5.33441	9.27947	VEGFA
Positive Regulation Of Tyrosine Phosphorylation Of STAT Protein (GO:0042531)	1/55	0.175599	0.293086	0	0	5.33441	9.27947	VEGFA
Pattern Recognition Receptor Signaling Pathway (GO:0002221)	1/56	0.178493	0.294735	0	0	5.23715	9.02471	TLR5
Regulation Of Stem Cell Population Maintenance (GO:2000036)	1/56	0.178493	0.294735	0	0	5.23715	9.02471	TET1
Regulation Of Cation Channel Activity (GO:2001257)	1/56	0.178493	0.294735	0	0	5.23715	9.02471	CACNB2
Positive Regulation Of Cell Motility (GO:2000147)	2/221	0.18111	0.295293	0	0	2.64719	4.52313	SEMA3F;VEGFA
Post-Transcriptional Regulation Of Gene Expression (GO:0010608)	1/57	0.181376	0.295293	0	0	5.14337	8.78069	MSI2
Chemokine-Mediated Signaling Pathway (GO:0070098)	1/57	0.181376	0.295293	0	0	5.14337	8.78069	CCL22
Regulation Of Calcium Ion Transport (GO:0051924)	1/57	0.181376	0.295293	0	0	5.14337	8.78069	CACNB2
Renal System Development (GO:0072001)	1/58	0.184249	0.298922	0	0	5.05289	8.54678	VEGFA
Heart Morphogenesis (GO:0003007)	1/59	0.187113	0.300416	0	0	4.96552	8.32243	VEGFA
Cellular Response To Chemokine (GO:1990869)	1/59	0.187113	0.300416	0	0	4.96552	8.32243	CCL22
Chordate Embryonic Development (GO:0043009)	1/59	0.187113	0.300416	0	0	4.96552	8.32243	VEGFA
Chromatin Remodeling (GO:0006338)	2/228	0.189931	0.302901	0	0	2.56429	4.25953	CECR2;TET1
Homophilic Cell Adhesion Via Plasma Membrane Adhesion Molecules (GO:0007156)	1/60	0.189966	0.302901	0	0	4.88111	8.10708	ESAM
Positive Regulation Of Interleukin-8 Production (GO:0032757)	1/61	0.19281	0.304299	0	0	4.79952	7.90025	TLR5
Positive Regulation Of Cell Junction Assembly (GO:1901890)	1/61	0.19281	0.304299	0	0	4.79952	7.90025	VEGFA
Negative Regulation Of Autophagy (GO:0010507)	1/61	0.19281	0.304299	0	0	4.79952	7.90025	MTMR9
Regulation Of Cell Migration (GO:0030334)	3/434	0.194359	0.305704	0	0	2.02573	3.31824	TET1;SEMA3F;VEGFA
Phosphatidylinositol-Mediated Signaling (GO:0048015)	1/62	0.195644	0.306627	0	0	4.7206	7.70147	PIK3R5
Positive Regulation Of Developmental Process (GO:0051094)	2/233	0.196268	0.306627	0	0	2.50815	4.08395	TET1;VEGFA
Inorganic Anion Transmembrane Transport (GO:0098661)	1/63	0.198468	0.309023	0	0	4.64423	7.51031	SLC4A8
Regulation Of Tyrosine Phosphorylation Of STAT Protein (GO:0042509)	1/65	0.204086	0.315654	0	0	4.49864	7.1493	VEGFA
Positive Regulation Of Cell Cycle (GO:0045787)	1/65	0.204086	0.315654	0	0	4.49864	7.1493	ASNS
Cellular Response To Type II Interferon (GO:0071346)	1/66	0.206881	0.318913	0	0	4.42921	6.97871	CCL22
Negative Regulation Of Cellular Catabolic Process (GO:0031330)	1/67	0.209666	0.322136	0	0	4.36188	6.8143	MTMR9
Skin Development (GO:0043588)	1/68	0.212442	0.325323	0	0	4.29656	6.65575	ASPRV1
Neutrophil Chemotaxis (GO:0030593)	1/70	0.217964	0.330507	0	0	4.1716	6.35513	CCL22
Regulation Of Actin Filament Polymerization (GO:0030833)	1/70	0.217964	0.330507	0	0	4.1716	6.35513	ESAM
Regulation Of Cellular Biosynthetic Process (GO:0031326)	1/70	0.217964	0.330507	0	0	4.1716	6.35513	MSI2
Kidney Development (GO:0001822)	1/71	0.220711	0.332499	0	0	4.1118	6.21253	VEGFA
Myeloid Leukocyte Differentiation (GO:0002573)	1/71	0.220711	0.332499	0	0	4.1118	6.21253	VEGFA
Cellular Response To Hypoxia (GO:0071456)	1/72	0.223448	0.33316	0	0	4.05368	6.07476	VEGFA
Cholesterol Homeostasis (GO:0042632)	1/72	0.223448	0.33316	0	0	4.05368	6.07476	TTC39B
Second-Messenger-Mediated Signaling (GO:0019932)	1/72	0.223448	0.33316	0	0	4.05368	6.07476	PPP1R9A
Sterol Homeostasis (GO:0055092)	1/73	0.226176	0.33316	0	0	3.99718	5.94159	TTC39B
Granulocyte Chemotaxis (GO:0071621)	1/73	0.226176	0.33316	0	0	3.99718	5.94159	CCL22
Cellular Response To Decreased Oxygen Levels (GO:0036294)	1/73	0.226176	0.33316	0	0	3.99718	5.94159	VEGFA
Regulation Of Rho Protein Signal Transduction (GO:0035023)	1/73	0.226176	0.33316	0	0	3.99718	5.94159	F11R
Positive Regulation Of Neurogenesis (GO:0050769)	1/75	0.231603	0.339002	0	0	3.88876	5.68821	VEGFA
Regulation Of Stress Fiber Assembly (GO:0051492)	1/75	0.231603	0.339002	0	0	3.88876	5.68821	F11R
Actomyosin Structure Organization (GO:0031032)	1/77	0.236992	0.340447	0	0	3.78604	5.45087	F11R
Negative Regulation Of Transforming Growth Factor Beta Receptor Signaling Pathway (GO:0030512)	1/77	0.236992	0.340447	0	0	3.78604	5.45087	TET1
Positive Regulation Of Synaptic Transmission (GO:0050806)	1/77	0.236992	0.340447	0	0	3.78604	5.45087	AKAP5
Neutrophil Migration (GO:1990266)	1/77	0.236992	0.340447	0	0	3.78604	5.45087	CCL22
Chloride Transport (GO:0006821)	1/77	0.236992	0.340447	0	0	3.78604	5.45087	SLC4A8
Positive Regulation Of Endothelial Cell Proliferation (GO:0001938)	1/77	0.236992	0.340447	0	0	3.78604	5.45087	VEGFA
Chromatin Organization (GO:0006325)	2/268	0.241238	0.345169	0	0	2.17426	3.09174	CECR2;TET1
Negative Regulation Of Cellular Component Organization (GO:0051129)	1/79	0.242345	0.345169	0	0	3.68859	5.22819	VEGFA
Regulation Of Protein Localization To Plasma Membrane (GO:1903076)	1/80	0.245007	0.345169	0	0	3.64172	5.12196	AKAP5
Response To Type II Interferon (GO:0034341)	1/80	0.245007	0.345169	0	0	3.64172	5.12196	CCL22
Positive Regulation Of Cell Migration (GO:0030335)	2/272	0.246422	0.345169	0	0	2.14161	2.99978	SEMA3F;VEGFA
Regulation Of Interleukin-8 Production (GO:0032677)	1/81	0.24766	0.345169	0	0	3.59601	5.01895	TLR5
Activation Of Protein Kinase Activity (GO:0032147)	1/81	0.24766	0.345169	0	0	3.59601	5.01895	VEGFA
Cellular Response To Interleukin-1 (GO:0071347)	1/81	0.24766	0.345169	0	0	3.59601	5.01895	CCL22
Cytoskeleton-Dependent Cytokinesis (GO:0061640)	1/81	0.24766	0.345169	0	0	3.59601	5.01895	CECR2
Chemical Synaptic Transmission (GO:0007268)	2/273	0.247718	0.345169	0	0	2.1336	2.97736	CACNB2;DLG2
Sodium Ion Transmembrane Transport (GO:0035725)	1/82	0.250304	0.347728	0	0	3.55144	4.91902	SLC4A8
Calcium Ion Transmembrane Import Into Cytosol (GO:0097553)	1/83	0.252939	0.350339	0	0	3.50795	4.82206	SCN3A
Regulation Of Cysteine-Type Endopeptidase Activity Involved In Apoptotic Process (GO:0043281)	1/84	0.255564	0.352341	0	0	3.46551	4.72793	VEGFA
Positive Regulation Of Protein Localization (GO:1903829)	1/85	0.258181	0.352341	0	0	3.42409	4.63654	SLC5A3
Calcium-Mediated Signaling (GO:0019722)	1/85	0.258181	0.352341	0	0	3.42409	4.63654	PPP1R9A
Response To Interleukin-1 (GO:0070555)	1/85	0.258181	0.352341	0	0	3.42409	4.63654	CCL22
Positive Regulation Of Endothelial Cell Migration (GO:0010595)	1/85	0.258181	0.352341	0	0	3.42409	4.63654	VEGFA
Transmembrane Receptor Protein Tyrosine Kinase Signaling Pathway (GO:0007169)	2/284	0.261998	0.356501	0	0	2.04923	2.74478	CD8A;VEGFA
Regulation Of Endothelial Cell Migration (GO:0010594)	1/88	0.265976	0.359805	0	0	3.30551	4.37765	VEGFA
Positive Regulation Of Cell Adhesion (GO:0045785)	1/88	0.265976	0.359805	0	0	3.30551	4.37765	VEGFA
Positive Regulation Of Peptidyl-Serine Phosphorylation (GO:0033138)	1/89	0.268557	0.361189	0	0	3.26779	4.29614	VEGFA
Organic Anion Transport (GO:0015711)	1/89	0.268557	0.361189	0	0	3.26779	4.29614	SLC4A8
Regulation Of Peptidyl-Tyrosine Phosphorylation (GO:0050730)	1/90	0.271128	0.363594	0	0	3.23091	4.21686	VEGFA
Regulation Of Epithelial Cell Proliferation (GO:0050678)	1/91	0.273691	0.365973	0	0	3.19485	4.13974	VEGFA
Regulation Of Endothelial Cell Proliferation (GO:0001936)	1/93	0.278789	0.366581	0	0	3.12508	3.99166	VEGFA
Positive Regulation Of Protein Kinase B Signaling (GO:0051897)	1/93	0.278789	0.366581	0	0	3.12508	3.99166	PIK3R5
Regulation Of Peptidyl-Serine Phosphorylation (GO:0033135)	1/93	0.278789	0.366581	0	0	3.12508	3.99166	VEGFA
Protein O-linked Glycosylation (GO:0006493)	1/93	0.278789	0.366581	0	0	3.12508	3.99166	TET1
Positive Regulation Of Cellular Component Biogenesis (GO:0044089)	1/93	0.278789	0.366581	0	0	3.12508	3.99166	VEGFA
Regulation Of Intracellular Signal Transduction (GO:1902531)	2/297	0.278886	0.366581	0	0	1.95763	2.4998	AKAP5;VEGFA
T Cell Receptor Signaling Pathway (GO:0050852)	1/95	0.283853	0.371007	0	0	3.05828	3.85129	CD8A
Positive Regulation Of Epithelial Cell Migration (GO:0010634)	1/95	0.283853	0.371007	0	0	3.05828	3.85129	VEGFA
Regulation Of Protein Metabolic Process (GO:0051246)	1/96	0.286371	0.373248	0	0	3.02593	3.78383	MSI2
Positive Regulation Of Protein-Containing Complex Assembly (GO:0031334)	1/98	0.291382	0.377657	0	0	2.96325	3.65404	VEGFA
Positive Regulation Of Cold-Induced Thermogenesis (GO:0120162)	1/98	0.291382	0.377657	0	0	2.96325	3.65404	VEGFA
Regulation Of Organelle Organization (GO:0033043)	1/100	0.296358	0.383036	0	0	2.90309	3.5307	F11R
Visual Perception (GO:0007601)	1/101	0.298833	0.385163	0	0	2.87391	3.47131	RPGR
Sensory Perception Of Light Stimulus (GO:0050953)	1/102	0.3013	0.387266	0	0	2.84531	3.41338	RPGR
Inorganic Cation Import Across Plasma Membrane (GO:0098659)	1/103	0.303758	0.389347	0	0	2.81728	3.35686	SCN3A
Positive Regulation Of Vasculature Development (GO:1904018)	1/104	0.306207	0.391405	0	0	2.78978	3.30169	VEGFA
Positive Regulation Of Stress-Activated MAPK Cascade (GO:0032874)	1/105	0.308648	0.393441	0	0	2.76282	3.24784	VEGFA
Positive Regulation Of Metabolic Process (GO:0009893)	1/108	0.31592	0.400511	0	0	2.68495	3.09378	VEGFA
Response To Tumor Necrosis Factor (GO:0034612)	1/108	0.31592	0.400511	0	0	2.68495	3.09378	CCL22
Negative Regulation Of Developmental Process (GO:0051093)	1/109	0.318327	0.401369	0	0	2.65996	3.04479	TET1
Cellular Response To Salt (GO:1902075)	1/109	0.318327	0.401369	0	0	2.65996	3.04479	DLG2
Proteolysis (GO:0006508)	2/330	0.321603	0.403028	0	0	1.75771	1.99401	CTSE;ASPRV1
Negative Regulation Of Transmembrane Receptor Protein Serine/Threonine Kinase Signaling Pathway (GO:0090101)	1/111	0.323117	0.403028	0	0	2.61133	2.95013	TET1
Regulation Of Transforming Growth Factor Beta Receptor Signaling Pathway (GO:0017015)	1/111	0.323117	0.403028	0	0	2.61133	2.95013	TET1
Cytoskeleton Organization (GO:0007010)	1/111	0.323117	0.403028	0	0	2.61133	2.95013	CECR2
Calcium Ion Transport (GO:0006816)	1/112	0.325499	0.404911	0	0	2.58767	2.90439	CACNB2
Positive Regulation Of Cellular Component Organization (GO:0051130)	1/113	0.327873	0.406773	0	0	2.56444	2.85968	VEGFA
Protein Maturation (GO:0051604)	1/117	0.337287	0.416227	0	0	2.47551	2.69044	ASPRV1
Protein Processing (GO:0016485)	1/117	0.337287	0.416227	0	0	2.47551	2.69044	ASPRV1
Regulation Of Protein-Containing Complex Assembly (GO:0043254)	1/119	0.341946	0.418635	0	0	2.43331	2.61119	VEGFA
Cellular Response To Tumor Necrosis Factor (GO:0071356)	1/119	0.341946	0.418635	0	0	2.43331	2.61119	CCL22
Positive Regulation Of Angiogenesis (GO:0045766)	1/119	0.341946	0.418635	0	0	2.43331	2.61119	VEGFA
Modulation Of Chemical Synaptic Transmission (GO:0050804)	1/123	0.351165	0.427666	0	0	2.35305	2.46247	SLC4A8
Positive Regulation Of Epithelial Cell Proliferation (GO:0050679)	1/123	0.351165	0.427666	0	0	2.35305	2.46247	VEGFA
Neuron Projection Guidance (GO:0097485)	1/124	0.35345	0.428201	0	0	2.3338	2.42719	SEMA3F
Enzyme-Linked Receptor Protein Signaling Pathway (GO:0007167)	1/124	0.35345	0.428201	0	0	2.3338	2.42719	CD8A
Regulation Of Mitotic Cell Cycle (GO:0007346)	1/125	0.355727	0.429837	0	0	2.31487	2.39262	ASNS
Positive Regulation Of Intracellular Protein Transport (GO:0090316)	1/126	0.357996	0.430338	0	0	2.29623	2.35876	AKAP5
Cellular Response To Starvation (GO:0009267)	1/126	0.357996	0.430338	0	0	2.29623	2.35876	ASNS
Positive Regulation Of Peptidyl-Tyrosine Phosphorylation (GO:0050731)	1/130	0.366994	0.440014	0	0	2.22458	2.22994	VEGFA
Ubiquitin-Dependent Protein Catabolic Process (GO:0006511)	2/367	0.368775	0.440412	0	0	1.57655	1.57272	RNF150;RPGR
Synapse Organization (GO:0050808)	1/131	0.369224	0.440412	0	0	2.20736	2.1993	CACNB2
Epithelial Cell Differentiation (GO:0030855)	1/132	0.371447	0.440796	0	0	2.1904	2.16926	VEGFA
Plasma Membrane Bounded Cell Projection Organization (GO:0120036)	1/132	0.371447	0.440796	0	0	2.1904	2.16926	PPP1R9A
Negative Regulation Of Cell Motility (GO:2000146)	1/133	0.373661	0.442293	0	0	2.17369	2.1398	TET1
Antigen Receptor-Mediated Signaling Pathway (GO:0050851)	1/134	0.375868	0.443773	0	0	2.15724	2.1109	CD8A
Cellular Response To Metal Ion (GO:0071248)	1/135	0.378067	0.445237	0	0	2.14103	2.08255	DLG2
Regulation Of Protein Kinase B Signaling (GO:0051896)	1/136	0.380259	0.446684	0	0	2.12507	2.05473	PIK3R5
Negative Regulation Of Programmed Cell Death (GO:0043069)	2/381	0.386317	0.452654	0	0	1.51723	1.44303	ASNS;VEGFA
Positive Regulation Of Multicellular Organismal Process (GO:0051240)	2/387	0.393774	0.460229	0	0	1.49312	1.39156	TET1;VEGFA
Actin Filament Organization (GO:0007015)	1/144	0.397519	0.462278	0	0	2.00537	1.84998	PPP1R9A
Regulation Of Cell Adhesion (GO:0030155)	1/144	0.397519	0.462278	0	0	2.00537	1.84998	VEGFA
Positive Regulation Of Protein Kinase Activity (GO:0045860)	1/145	0.399643	0.463586	0	0	1.99134	1.82643	VEGFA
Regulation Of Cold-Induced Thermogenesis (GO:0120161)	1/146	0.40176	0.464879	0	0	1.97751	1.80329	VEGFA
Protein Glycosylation (GO:0006486)	1/147	0.403869	0.466158	0	0	1.96387	1.78057	TET1
Neuron Development (GO:0048666)	1/150	0.410153	0.472236	0	0	1.92403	1.71475	PPP1R9A
Epithelium Development (GO:0060429)	1/154	0.41843	0.480573	0	0	1.87335	1.63215	VEGFA
Cellular Response To Growth Factor Stimulus (GO:0071363)	1/155	0.420481	0.481737	0	0	1.8611	1.61237	VEGFA
Regulation Of Macromolecule Metabolic Process (GO:0060255)	1/162	0.434642	0.496567	0	0	1.77955	1.48278	MTMR9
Adenylate Cyclase-Modulating G Protein-Coupled Receptor Signaling Pathway (GO:0007188)	1/163	0.436637	0.496567	0	0	1.76847	1.46545	AKAP5
Negative Regulation Of Cell Migration (GO:0030336)	1/163	0.436637	0.496567	0	0	1.76847	1.46545	TET1
Nervous System Development (GO:0007399)	2/433	0.449517	0.509965	0	0	1.33063	1.06394	MSI2;VEGFA
Heart Development (GO:0007507)	1/171	0.452348	0.51068	0	0	1.68457	1.33637	VEGFA
Metal Ion Transport (GO:0030001)	1/171	0.452348	0.51068	0	0	1.68457	1.33637	SCN3A
Cell-Cell Adhesion Via Plasma-Membrane Adhesion Molecules (GO:0098742)	1/172	0.454282	0.511618	0	0	1.67463	1.32135	ESAM
Neuron Differentiation (GO:0030182)	1/173	0.456208	0.512544	0	0	1.66481	1.30656	VEGFA
Positive Regulation Of ERK1 And ERK2 Cascade (GO:0070374)	1/179	0.467628	0.524104	0	0	1.60821	1.22237	CCL22
Negative Regulation Of Macromolecule Metabolic Process (GO:0010605)	1/186	0.480652	0.537404	0	0	1.54681	1.13321	VEGFA
Axonogenesis (GO:0007409)	1/188	0.484315	0.540198	0	0	1.53011	1.10936	SEMA3F
Neuron Projection Development (GO:0031175)	1/192	0.491565	0.546969	0	0	1.49776	1.06365	PPP1R9A
Negative Regulation Of Apoptotic Process (GO:0043066)	2/482	0.50569	0.56134	0	0	1.19179	0.8126	ASNS;VEGFA
Regulation Of Translation (GO:0006417)	1/202	0.509254	0.563947	0	0	1.42253	0.959933	MSI2
Regulation Of Angiogenesis (GO:0045765)	1/205	0.514441	0.568335	0	0	1.40139	0.93147	VEGFA
Protein Stabilization (GO:0050821)	1/208	0.519574	0.572642	0	0	1.38087	0.90412	MTMR9
Regulation Of GTPase Activity (GO:0043087)	1/214	0.529681	0.582398	0	0	1.34157	0.85254	CCL22
Positive Regulation Of Protein Modification Process (GO:0031401)	1/225	0.547668	0.600752	0	0	1.27497	0.767644	VEGFA
Positive Regulation Of Intracellular Signal Transduction (GO:1902533)	2/525	0.551908	0.603151	0	0	1.09138	0.64869	VEGFA;PIK3R5
Cilium Organization (GO:0044782)	1/228	0.552455	0.603151	0	0	1.25793	0.746437	RPGR
Negative Regulation Of Multicellular Organismal Process (GO:0051241)	1/231	0.557192	0.605473	0	0	1.24134	0.725991	TET1
Positive Regulation Of Phosphorylation (GO:0042327)	1/231	0.557192	0.605473	0	0	1.24134	0.725991	VEGFA
Positive Regulation Of GTPase Activity (GO:0043547)	1/234	0.561879	0.60914	0	0	1.22517	0.70627	CCL22
Regulation Of Autophagy (GO:0010506)	1/241	0.572627	0.619345	0	0	1.18901	0.662898	MTMR9
Cilium Assembly (GO:0060271)	1/243	0.57565	0.621166	0	0	1.17906	0.651145	RPGR
Regulation Of ERK1 And ERK2 Cascade (GO:0070372)	1/244	0.577153	0.621344	0	0	1.17415	0.64537	CCL22
Positive Regulation Of DNA-binding Transcription Factor Activity (GO:0051091)	1/246	0.580144	0.623118	0	0	1.16445	0.634017	VEGFA
Cytokine-Mediated Signaling Pathway (GO:0019221)	1/257	0.596227	0.638913	0	0	1.11379	0.575979	CCL22
Regulation Of Protein Phosphorylation (GO:0001932)	1/265	0.607541	0.649528	0	0	1.0796	0.538004	VEGFA
Positive Regulation Of Signal Transduction (GO:0009967)	1/266	0.608933	0.649528	0	0	1.07547	0.533485	VEGFA
Plasma Membrane Bounded Cell Projection Assembly (GO:0120031)	1/275	0.621244	0.661141	0	0	1.03967	0.494915	RPGR
Monoatomic Cation Transmembrane Transport (GO:0098655)	1/281	0.629239	0.668116	0	0	1.01708	0.471157	SLC4A8
Central Nervous System Development (GO:0007417)	1/283	0.631866	0.669231	0	0	1.00976	0.46356	MSI2
Inorganic Cation Transmembrane Transport (GO:0098662)	1/284	0.633173	0.669231	0	0	1.00615	0.459819	SLC4A8
Cellular Response To Cytokine Stimulus (GO:0071345)	1/308	0.663204	0.699379	0	0	0.926356	0.380429	CCL22
Protein Transport (GO:0015031)	1/313	0.669148	0.704047	0	0	0.911278	0.366106	RPGR
Supramolecular Fiber Organization (GO:0097435)	1/316	0.672665	0.706146	0	0	0.902461	0.357833	PPP1R9A
Positive Regulation Of Cytokine Production (GO:0001819)	1/320	0.677297	0.709403	0	0	0.890964	0.34716	TLR5
Organelle Assembly (GO:0070925)	1/322	0.679588	0.7102	0	0	0.885322	0.341972	RPGR
Intracellular Protein Transport (GO:0006886)	1/325	0.682996	0.712157	0	0	0.876991	0.334367	RPGR
Negative Regulation Of Gene Expression (GO:0010629)	1/336	0.695187	0.723243	0	0	0.847718	0.308209	VEGFA
Regulation Of Apoptotic Process (GO:0042981)	2/705	0.711995	0.739073	0	0	0.80441	0.273245	ASNS;VEGFA
Positive Regulation Of Macromolecule Metabolic Process (GO:0010604)	1/364	0.724172	0.748364	0	0	0.781211	0.252118	VEGFA
Protein Modification By Small Protein Conjugation (GO:0032446)	1/364	0.724172	0.748364	0	0	0.781211	0.252118	RPGR
Positive Regulation Of Protein Phosphorylation (GO:0001934)	1/377	0.736688	0.759607	0	0	0.7537	0.230324	VEGFA
Negative Regulation Of Transcription By RNA Polymerase II (GO:0000122)	2/763	0.752452	0.774141	0	0	0.74086	0.210714	TET1;VEGFA
Cellular Response To Oxygen-Containing Compound (GO:1901701)	1/406	0.762628	0.782874	0	0	0.698694	0.189336	DLG2
Vesicle-Mediated Transport (GO:0016192)	1/411	0.766838	0.785459	0	0	0.689996	0.18318	CECR2
Organelle Organization (GO:0006996)	1/418	0.772609	0.789627	0	0	0.678171	0.174956	CECR2
Protein Ubiquitination (GO:0016567)	1/434	0.785276	0.800809	0	0	0.652576	0.15774	RPGR
Positive Regulation Of Gene Expression (GO:0010628)	1/480	0.817947	0.832297	0	0	0.588515	0.118266	VEGFA
Positive Regulation Of Cell Population Proliferation (GO:0008284)	1/483	0.819899	0.832457	0	0	0.584762	0.116119	VEGFA
Positive Regulation Of Transcription By RNA Polymerase II (GO:0045944)	2/938	0.846482	0.857571	0	0	0.596845	0.0994741	TET1;VEGFA
Positive Regulation Of Cellular Process (GO:0048522)	1/594	0.879269	0.887817	0	0	0.472591	0.0608055	VEGFA
Negative Regulation Of DNA-templated Transcription (GO:0045892)	2/1025	0.880164	0.887817	0	0	0.543586	0.0693874	TET1;VEGFA
Regulation Of Cell Population Proliferation (GO:0042127)	1/766	0.935332	0.941197	0	0	0.363077	0.0242731	VEGFA
Positive Regulation Of DNA-templated Transcription (GO:0045893)	2/1243	0.93714	0.941197	0	0	0.44293	0.028756	TET1;VEGFA
Regulation Of Gene Expression (GO:0010468)	1/1127	0.982873	0.984996	0	0	0.242026	0.00418108	VEGFA
Regulation Of Transcription By RNA Polymerase II (GO:0006357)	2/2028	0.995048	0.995048	0	0	0.259915	0.0012903	TET1;VEGFA

## Sheet: Downregulated in p101KO -GO CC
Term Cell Comp downreg in p101KO	Overlap	P-value	Adjusted P-value	Old P-value	Old Adjusted P-value	Odds Ratio	Combined Score	Genes
Asymmetric Synapse (GO:0032279)	4/133	0.00122044	0.0389195	0	0	9.3028	62.4082	SLC4A8;DLG2;AKAP5;PPP1R9A
Adherens Junction (GO:0005912)	4/150	0.00189851	0.0389195	0	0	8.21254	51.4654	DLG2;ESAM;PARD3B;VEGFA
Cell-Cell Junction (GO:0005911)	5/299	0.00395735	0.0540838	0	0	5.13762	28.4223	DLG2;ESAM;F11R;PARD3B;VEGFA
Voltage-Gated Calcium Channel Complex (GO:0005891)	2/49	0.0127718	0.106428	0	0	12.4424	54.2554	CACNB2;SCN3A
Postsynaptic Density (GO:0014069)	3/151	0.0159737	0.106428	0	0	5.98487	24.7583	DLG2;AKAP5;PPP1R9A
Symmetric Synapse (GO:0032280)	1/5	0.0173795	0.106428	0	0	72.1957	292.57	SLC4A8
Calcium Channel Complex (GO:0034704)	2/59	0.0181706	0.106428	0	0	10.2544	41.0991	CACNB2;SCN3A
Phosphatidylinositol 3-Kinase Complex, Class I (GO:0097651)	1/8	0.027664	0.126025	0	0	41.2484	147.984	PIK3R5
Phosphatidylinositol 3-Kinase Complex, Class IA (GO:0005943)	1/8	0.027664	0.126025	0	0	41.2484	147.984	PIK3R5
Neuron To Neuron Synapse (GO:0098984)	1/10	0.0344613	0.141291	0	0	32.0789	108.039	SLC4A8
ISWI-type Complex (GO:0031010)	1/13	0.0445695	0.152279	0	0	24.0556	74.8297	CECR2
Glial Cell Projection (GO:0097386)	1/13	0.0445695	0.152279	0	0	24.0556	74.8297	SLC4A8
Apical Junction Complex (GO:0043296)	2/106	0.0532356	0.167897	0	0	5.6069	16.4452	F11R;PARD3B
T Cell Receptor Complex (GO:0042101)	1/19	0.0644741	0.171278	0	0	16.0322	43.9522	CD8A
Dendrite (GO:0030425)	3/270	0.0688942	0.171278	0	0	3.2975	8.82142	SLC4A8;AKAP5;PPP1R9A
Sin3 Complex (GO:0016580)	1/21	0.0710176	0.171278	0	0	14.4275	38.1583	TET1
Sin3-type Complex (GO:0070822)	1/21	0.0710176	0.171278	0	0	14.4275	38.1583	TET1
Excitatory Synapse (GO:0060076)	1/24	0.0807485	0.183927	0	0	12.5438	31.5654	AKAP5
Postsynaptic Density Membrane (GO:0098839)	1/34	0.112465	0.238389	0	0	8.73825	19.0941	DLG2
Membrane Raft (GO:0045121)	2/169	0.118298	0.238389	0	0	3.48063	7.42957	CD8A;AKAP5
Postsynaptic Specialization Membrane (GO:0099634)	1/38	0.124847	0.238389	0	0	7.79201	16.2126	DLG2
Neuromuscular Junction (GO:0031594)	1/39	0.127916	0.238389	0	0	7.58658	15.6009	DLG2
Sperm Flagellum (GO:0036126)	1/60	0.189966	0.338635	0	0	4.88111	8.10708	RPGR
Platelet Alpha Granule Lumen (GO:0031093)	1/66	0.206881	0.353422	0	0	4.42921	6.97871	VEGFA
9+2 Motile Cilium (GO:0097729)	1/70	0.217964	0.357461	0	0	4.1716	6.35513	RPGR
Glutamatergic Synapse (GO:0098978)	1/78	0.239673	0.366517	0	0	3.73668	5.33777	SLC4A8
Bicellular Tight Junction (GO:0005923)	1/81	0.24766	0.366517	0	0	3.59601	5.01895	F11R
Plasma Membrane Raft (GO:0044853)	1/82	0.250304	0.366517	0	0	3.55144	4.91902	CD8A
Platelet Alpha Granule (GO:0031091)	1/89	0.268557	0.379684	0	0	3.26779	4.29614	VEGFA
Tight Junction (GO:0070160)	1/93	0.278789	0.381012	0	0	3.12508	3.99166	F11R
Neuron Projection (GO:0043005)	3/557	0.309406	0.409215	0	0	1.56603	1.83711	SLC4A8;DLG2;PPP1R9A
Cytoplasmic Side Of Plasma Membrane (GO:0009898)	1/124	0.35345	0.452858	0	0	2.3338	2.42719	AKAP5
Recycling Endosome (GO:0055037)	1/159	0.428615	0.532522	0	0	1.81361	1.53648	AKAP5
Secretory Granule Lumen (GO:0034774)	1/316	0.672665	0.802718	0	0	0.902461	0.357833	VEGFA
Actin Cytoskeleton (GO:0015629)	1/327	0.685247	0.802718	0	0	0.871521	0.329414	PPP1R9A
Mitochondrial Inner Membrane (GO:0005743)	1/370	0.73002	0.831411	0	0	0.768273	0.241763	MPC1
Organelle Inner Membrane (GO:0019866)	1/398	0.755735	0.837436	0	0	0.713065	0.199705	MPC1
Mitochondrial Membrane (GO:0031966)	1/540	0.853295	0.920661	0	0	0.52139	0.0827182	MPC1
Cytoskeleton (GO:0005856)	1/599	0.881431	0.926633	0	0	0.468518	0.0591309	PPP1R9A
Intracellular Membrane-Bounded Organelle (GO:0043231)	5/5175	0.999984	0.999992	0	0	0.21961	3.57139e-06	CECR2;PTTG1;TET1;MSI2;CTSE
Nucleus (GO:0005634)	3/4487	0.999992	0.999992	0	0	0.15424	1.19227e-06	CECR2;PTTG1;TET1
